# Supplementary material for: Maternal F1 antibodies and cytokines in mother-neonate dog pairs in the Marmota himalayana plague focus
Source: Heliyon. 2025 Jan 30;11(3):e42336. doi: 10.1016/j.heliyon.2025.e42336 (PMC11847103; doi:10.1016/j.heliyon.2025.e42336)
Supplement: Multimedia component 2 [file mmc2.xlsx]

## Sheet: ANTIBODY TITRE＆CYTOKINE CONCENT
NO.	TIME	REGION	MOTHER/NEONATE	NEONATAL AGE (DAYS)	F1 ANTIBODY TITRES	TYPES OF CYTOKINES
						IFNgamma (pg/ml)	IL-10 (pg/ml)	IL-12p40 (pg/ml)	IL-2 (pg/ml)	IL-6 (pg/ml)	IL-8 (pg/ml)	MCP-1 (pg/ml)	SCF (pg/ml)	TNFalpha (pg/ml)	VEGF-A (pg/ml)	NGFbeta (pg/ml)
A20D1	1	Akesai	mother	10	4096	3.86	13.82	279.46	12	9.94	1019.87	108.68	14	6.43	7.36	102.89
	2	Akesai	mother	33	256	5.11	6.845	225.46	25.585	28.11	409.435	161.69	12.715	13.26	14.27	60.14
	3	Akesai	mother	202	256	/	/	/	/	/	/	/	/	/	/	/
A20D1-1	1	Akesai	neonate	10	256	1.43	4.03	537.35	13.02	12.87	2041.48	321.85	17.65	0.78	12.78	0
	2	Akesai	neonate	33	8(negative)	1.69	0	81.63	5.03	10.48	609.06	43.44	4.73	1.27	12.91	0
	3	Akesai	neonate	61	8	1.39	0	178.65	2.39	11.28	556.98	39.93	7.24	0.73	10.55	0
A20D1-2	1	Akesai	neonate	10	128	1.84	0	299.92	0.97	2.97	1367.69	316.86	13.08	0.89	13.75	0
	2	Akesai	neonate	33	8	1.65	2.56	147.55	0	13.53	883.52	83.49	6.69	0.84	13.91	0
	3	Akesai	neonate	62	8	1.83	2.22	431.81	81.36	138.37	215.64	16.36	30.99	1.05	7.72	0
	4	Akesai	neonate	202	8	/	/	/	/	/	/	/	/	/	/	/
A20D1-3	1	Akesai	neonate	10	128	1.39	4.81	353.71	0	4.29	1996.38	452.05	12.89	0	10.07	0
	2	Akesai	neonate	33	8	4.24	0	127.38	6.58	8.87	478.16	31.79	5.33	1.05	12.95	0
	3	Akesai	neonate	62	8	2.375	4.88	453.75	41.33	74.17	1562.39	91.595	30.395	1.695	16.47	0
	4	Akesai	neonate	202	8	/	/	/	/	/	/	/	/	/	/	/
A20D1-4	1	Akesai	neonate	10	128	1.47	0	409.15	0	2.99	1531.27	199.35	23.39	0	18.07	0
	2	Akesai	neonate	33	8	2.35	0	158.91	8.41	25.43	1094.53	24.12	7.96	0.84	12.18	0
	3	Akesai	neonate	65	8	1.69	0.44	98.07	20.03	45.83	669.03	26.54	12	1.06	6.45	0
	4	Akesai	neonate	195	8	/	/	/	/	/	/	/	/	/	/	/
A20D1-5	1	Akesai	neonate	10	128	2.69	18.06	793.12	71.15	56.21	3490.73	458.7	47.47	10.67	23.39	26.08
	2	Akesai	neonate	33	8	5.84	2.695	379.285	19.14	74.17	621.25	40	28.07	1.32	17.29	0
A20D1-6	1	Akesai	neonate	10	128	1.69	0.58	313.95	2.71	11.94	1924.87	168.34	18.48	1.27	5.56	0
	2	Akesai	neonate	33	8	1.69	0	138.82	0	4.86	683.85	168.69	4.03	2.91	29.17	0
A20D1-7	1	Akesai	neonate	10	128	3.555	1.11	384.66	0	3.13	2216.25	87.775	21.47	0	17.83	0
	2	Akesai	neonate	33	8	1.47	0	87.53	2.02	1.79	588.64	68.66	5.09	0.95	13.03	0
A20D2	1	Akesai	mother	10	4096	8.69	218.83	3031.77	422.515	677.485	1450.79	64.15	126.885	8.79	24.745	103.08
	2	Akesai	mother	31	512	2.95	100.45	3177.66	464.15	597.87	1539.37	69.13	89.75	6.67	31.46	47.08
	3	Akesai	mother	188	128	/	/	/	/	/	/	/	/	/	/	/
A20D2-1	1	Akesai	neonate	10	4096	1.57	7	135.65	0	0	2191.36	399.48	45.65	0.99	39.29	0
	2	Akesai	neonate	31	16	1.54	0.78	70.16	3.98	10.73	727.9	49.96	4.36	1.27	6.49	0
	3	Akesai	neonate	57	8	1.39	0	226.3	25.08	57.82	330.99	4.63	14.91	1.11	3.64	0
	4	Akesai	neonate	192	8	/	/	/	/	/	/	/	/	/	/	/
A20D2-2	1	Akesai	neonate	10	2048	1.81	4.3	139.46	0.98	43.99	2427.57	196.44	31.67	1.25	19.43	0
	2	Akesai	neonate	31	32	1.54	0	76.68	2.87	6.12	567.83	74.7	4.4	3.06	8.58	0
	3	Akesai	neonate	57	8	1.69	0	31.03	0	5.56	520.49	8.71	2.46	1.27	4.18	0
	4	Akesai	neonate	188	8	/	/	/	/	/	/	/	/	/	/	/
A20D2-3	1	Akesai	neonate	10	2048	1.6	0.405	15.7633	0	2.77	440.773	63.45	1.60333	1.62667	9.23333	0
	2	Akesai	neonate	31	32	1.39	0	54.51	0	0	681.69	63.53	3.17	0.84	9.06	0
	3	Akesai	neonate	57	8	3.37	0.58	288.04	27.31	51.36	410.26	21.56	15.87	2.76	5	17.98
A20D2-4	1	Akesai	neonate	10	2048	2.05667	0	34.8367	0	5.89333	697.887	86.44	2.72	1.69333	8.71	0
	2	Akesai	neonate	31	32	1.42	0	102.28	5.595	14.29	467.55	39.37	5.555	1.34	7.91	0
	3	Akesai	neonate	57	8	1.69	0	134.82	7.57	8.32	520.5	14.86	6.29	7.86	9.68	0
	4	Akesai	neonate	188	8	/	/	/	/	/	/	/	/	/	/	/
A20D2-5	1	Akesai	neonate	10	2048	1.8	0	19.395	0	1.92	447.705	87.65	1.88	1.375	9.035	0
	2	Akesai	neonate	31	32	0.16	0	37.3	0	2.99	388.11	49.94	2.55	1	6.72	0
	3	Akesai	neonate	58	8	1.84	0	103.13	3.7	9.22	640.55	47.08	5.96	0.66	7.05	0
A20D2-6	1	Akesai	neonate	10	2048	1.39	1.91	36.24	0	4.44	1128.35	125.71	6.53	1.58	11.67	0
	2	Akesai	neonate	31	16	1.39	0	16.42	0	0.7	400.44	18.36	1.74	0.84	5.33	0
	3	Akesai	neonate	58	8	1.87	0	67.23	0	5.16	241.66	31.85	4.05	1.1	2.71	0
	4	Akesai	neonate	188	8	/	/	/	/	/	/	/	/	/	/	/
A20D2-7	1	Akesai	neonate	10	2048	1.61	0	17.74	0	3.14	347.36	91.72	6.13	1.27	7.54	0
	2	Akesai	neonate	31	32	1.58	0	57.895	0.01	6.06	457.94	57.705	3.56	1.22	10.035	0
	3	Akesai	neonate	188	8	/	/	/	/	/	/	/	/	/	/	/
A20D3	1	Akesai	mother	19	16384	2.06	17.16	253.88	23.41	37.07	1905.41	140.25	20.29	7.99	16.58	27.95
	2	Akesai	mother	41	512	1.95	6.79	133.91	9.71	15.4	1591.2	140.34	7.93	5.42	10.92	12.56
	3	Akesai	mother	66	512	2.01	0	185.99	12	19.01	631.55	42.72	7.93	9.28	4.78	14.67
	4	Akesai	mother	197	512	/	/	/	/	/	/	/	/	/	/	/
A20D3-1	1	Akesai	neonate	19	2048	2.55	0	167.96	0	4.82	666	93.47	6.9	0.4	11.45	0
	2	Akesai	neonate	41	32	4.085	12.66	579.56	80.795	171.425	1506.37	77.57	48.34	9.78	14.57	4.685
	3	Akesai	neonate	69	8	2.36	0	174.04	7.19	17.13	1068.52	35.33	9.08	1.28	6.8	0
A20D3-2	1	Akesai	neonate	19	2048	1.95	0	104.62	0	3.22	586.59	102.21	4.32	1.34	12.21	0
	2	Akesai	neonate	41	64	2.61	115.28	1900.57	290.65	714.29	1228.25	343.67	195.92	167.7	36.48	58.2
	3	Akesai	neonate	69	8	5.96	1.79	167.59	16.39	34.44	675.69	41.85	12.46	10.15	9.53	22.56
	4	Akesai	neonate	197	8	/	/	/	/	/	/	/	/	/	/	/
A20D3-3	1	Akesai	neonate	19	2048	1.74	0	161.3	0	0	763.1	134.56	4	0.66	10.49	0
	2	Akesai	neonate	41	64	2.72	111.93	1809.16	281.19	666.01	1236.96	407.85	196.5	169.57	34.26	63.18
	3	Akesai	neonate	67	16	1.95	0	136.88	2.09	9.69	755.14	34.02	6.11	1.98	5.46	0
A20D3-4	1	Akesai	neonate	19	2048	1.95	0	86	0	3.61	471.45	118.27	4.05	1.04	12.4	0
	2	Akesai	neonate	41	64	2.39	6.18	611.05	98.44	218.62	1086.88	108.9	60.34	5.79	15.47	0
	3	Akesai	neonate	67	16	1.9	0	504.23	54.51	100.77	1200.1	89.09	27.93	4.45	6.34	0
A20D3-5	1	Akesai	neonate	19	2048	1.745	1.91	250.58	4.1	11.305	1046.91	198.94	12.715	1.46	19.33	0
	2	Akesai	neonate	41	64	2.12	15.43	1443.51	240.09	477.14	1047.56	249.67	144.38	4.28	18.3	0
A20D4	1	Akesai	mother	27	1024	1.875	9.845	1053.97	152.535	171.515	1963.6	312.325	47.62	3.33	11.21	22.865
	2	Akesai	mother	46	32	1.95	0	351.04	18.04	55.57	683.85	486.75	17.77	3.46	9.77	0
	3	Akesai	mother	215	32	/	/	/	/	/	/	/	/	/	/	/
A20D4-1	1	Akesai	neonate	27	8	1.74	0	301.18	3.14	11.08	929.46	77.92	7.93	0.4	6.34	0
	2	Akesai	neonate	46	8	1.95	0	150.23	4.11	20.84	390.86	78.18	9.54	0.85	9.43	0
A20D4-2	1	Akesai	neonate	27	8	2.28	0	173.12	0	0	1239.93	103.12	8.29	0.4	9.04	0
	2	Akesai	neonate	46	8	2.01	6.09	1042.6	125.45	360.48	701.75	108.04	94.18	3.01	12.12	0
A20D4-3	1	Akesai	neonate	27	8	1.63	0	244.76	0	0	1066.8	78.31	4.26	1.03	10.21	0
	2	Akesai	neonate	46	8	1.95	0	68	1.48	10.28	858.71	78.43	4.61	1.52	8.39	0
A20D5	1	Akesai	mother	1	8	2.22	0	125.17	0	7.15	1102.09	35.88	20.86	0.91	4.62	0
	2	Akesai	mother	20	8	2.12	0	196.47	6.62	17.01	1023.24	27.13	11.69	0.91	8.45	0
A20D5-1	1	Akesai	neonate	1	8	1.63	5.99	2690.54	0	0	625.94	1072.17	39.27	0.91	10.83	0
	2	Akesai	neonate	20	8	1.74	0	130.38	0	0	573.8	158.02	5.79	0.47	13.57	0
A20D5-2	1	Akesai	neonate	1	8	1.79	0	454.07	0	0	1561.79	957.66	71.64	0.54	23.2	0
	2	Akesai	neonate	20	8	2.11	0	177.17	3.27	8.43	928.98	163.59	10.97	1.03	16.99	0
A20D5-3	1	Akesai	neonate	1	8	1.68	3.16	348.32	0	0	796.19	823.52	50.89	0.6	14.27	0
	2	Akesai	neonate	20	8	7.445	0.9	232.795	0	5.165	1260.99	293.875	19.83	0.755	23.195	0
A20D5-4	1	Akesai	neonate	1	8	1.63	0.42	513.07	0	5	931.03	611.04	69.91	0.34	7.35	0
	2	Akesai	neonate	20	8	2.27	1.84	286.245	3.5	6.8	1724.98	190.535	16.8	3.37	13.715	0
A20D5-5	1	Akesai	neonate	1	8	1.63	0	404.22	0	0	789.82	513.63	50.45	0.4	11.74	0
	2	Akesai	neonate	20	8	1.9	0	166.85	0	0	929.69	116.05	12.98	0.27	9.92	0
A20D6	1	Akesai	mother	2	512	5.87	9.45	782.19	97.1	213.92	815.81	223.13	65.63	5.79	15.38	0
	2	Akesai	mother	29	2048	2.03	21.91	1698.65	288.65	675.55	366.85	111.66	171.59	10.79	25.93	10.38
A20D6-1	1	Akesai	neonate	2	256	2.73	10.31	474.49	56.05	128.41	380.13	5792.51	32.41	10.45	41.25	8.69
	2	Akesai	neonate	29	128	4.15	6.93	92.62	6.05	18.42	867.88	31.09	9.24	23.41	11.06	24.4
A20D6-2	1	Akesai	neonate	2	256	3.045	21.765	487.11	31.26	68.255	542.94	4958.62	31.615	6.035	26.15	0.775
	2	Akesai	neonate	29	64	3.015	3.57	218.13	28.855	57.455	945.565	45.44	14.295	4.735	14.5	6.1
A20D6-3	1	Akesai	neonate	2	256	5.47	21.73	915.04	106.2	247.66	1258.53	4977	65.98	11.76	98.48	11.92
	2	Akesai	neonate	29	64	60.22	1.73	393.36	50.79	83.83	528.87	174.58	22.47	7.39	37.64	3.78
A20D6-4	1	Akesai	neonate	2	256	6.27	34.18	1151.13	125.385	298.385	2072.8	6011.88	87.62	7.78	66.605	6.71
	2	Akesai	neonate	29	64	13.81	5.66	114.05	5.39	16.19	1015.24	110.85	8.73	32.87	18.05	46.5
A20D6-5	1	Akesai	neonate	2	256	9.56	15	907.4	95.28	248.96	741.34	2513.12	64.05	10.11	101.85	11.84
	2	Akesai	neonate	29	64	3.24	0	59.6	1.88	8.23	591.42	51.08	5.93	9.54	9.63	0.78
A20D6-6	1	Akesai	neonate	2	256	4.05	189.95	1776.41	213.28	485.9	3199.67	16187	145.72	8.38	65.51	10.84
	2	Akesai	neonate	29	32	4.71	6.7	392.32	38.48	70.19	692.49	72.01	20.39	15.43	17.58	11.48
A20D6-7	1	Akesai	neonate	2	128	2.83	23.51	625.36	72.13	160.93	2543.15	9698.34	49.87	7.33	133.83	4.09
	2	Akesai	neonate	29	64	2.28	0	114.26	0	0	1164.29	48.4	6.35	6.03	12.39	2.42
A20D7	1	Akesai	mother	7	256	1.24	0	122.07	7.54	6.32	457.63	48.72	28.5	0	9.99	0
A20D7-1	1	Akesai	neonate	7	64	1.24	0	165.9	0.23	4.13	396.76	365.64	7.03	1.09	19.7	0
	2	Akesai	neonate	29	32	1.34	0	327.39	20.74	9.68	921.84	83.6	10.35	0.59	7.47	0
A20D7-2	1	Akesai	neonate	7	64	1.39	0	132.8	0	0	281.45	270.33	5.19	0	13.12	0
	2	Akesai	neonate	29	64	1.49	0	213.89	3.92	8.98	820.78	98.82	8.12	0.67	5.27	0
A20D7-3	1	Akesai	neonate	7	64	1.73	0	190.25	1.66	5.16	212.73	268.96	6.88	1.09	12.58	0
	2	Akesai	neonate	29	32	1.34	0	99.85	1.34	5.73	1080.68	71.7	7.45	0	9.63	0
A20D7-4	1	Akesai	neonate	7	64	1.63	0	84.73	0	0.39	394.22	223.28	4	1.09	8.87	0
	2	Akesai	neonate	29	32	0.17	0	168.82	2.1	10.44	301.55	45.64	8.99	0	2.18	0
A20D7-5	1	Akesai	neonate	7	32	1.53	0	165.67	2.38	12.21	254.82	166.07	7.6	1.78	18.85	0
	2	Akesai	neonate	29	32	1.63	0	162.94	0	0	596.35	55.65	6.56	0.59	2.64	0
A20D7-6	1	Akesai	neonate	7	64	1.24	0	173.38	0	0	227.79	232.28	5.29	1.51	11.9	0
	2	Akesai	neonate	29	32	1.93	0	157.95	0	0	665.21	67.92	7.55	0	4.44	0
A20D7-7	1	Akesai	neonate	7	64	1.24	0	163.17	1.51	3.1	97.98	152.8	7.35	0	5.07	0
A20D8	1	Akesai	mother	24	1024	2.88	16.88	69.95	5.99	8.61	808.8	52	4.65	4.14	27.73	96.21
	2	Akesai	mother	29	512	2.73	17.53	90.06	7.29	18.42	722.36	51.21	7.71	5.71	12.94	70.07
	3	Akesai	mother	169	128	/	/	/	/	/	/	/	/	/	/	/
A20D8-1	1	Akesai	neonate	24	128	0	6.76	536.15	0	0	1418.82	256.15	29.08	0	18.37	0
	2	Akesai	neonate	29	64	1.93	0	144.55	2.24	8.6	888.73	85.28	7.19	2.57	9.31	0
	3	Akesai	neonate	167	8	/	/	/	/	/	/	/	/	/	/	/
A20D8-2	1	Akesai	neonate	24	128	1.27	10.94	372.745	2.33	9.875	1670.7	217.775	49.13	0.825	35.435	2.88
	2	Akesai	neonate	29	64	2.03	0	150.21	0	0	735.85	68.81	4.87	1.78	7.44	0
A20D8-3	1	Akesai	neonate	24	128	1.14	1.67	529.41	12.86	29.12	742.81	392.38	32.92	0	19.33	0
	2	Akesai	neonate	29	64	6.61	0	152.08	9.08	15.7	1066.24	65.55	8.73	1.44	8.34	0
A20D8-4	1	Akesai	neonate	24	128	1.47	0.3	304.39	4.91	17.355	1384.32	321.025	35.62	0.98	18.12	0
	2	Akesai	neonate	29	64	4.97	3.48	161.69	5.1	13.55	870.68	60.52	11.32	4.21	10.03	0
A20D8-5	1	Akesai	neonate	24	128	1.975	4.775	429.65	20.685	27.65	1589.93	192.035	33.75	1.32	16.3	0
	2	Akesai	neonate	29	64	2.27	5.83	537.38	11.05	21.01	2071.2	147.04	36.76	1.3	16.6	0
A20D8-6	1	Akesai	neonate	24	128	1.725	3	387.775	0	2.13	912	276.59	25.83	1.46	16.785	0
	2	Akesai	neonate	29	64	2.55	4.62	303.46	4.39	6.1	1518.32	102.55	17.07	1.44	17.09	0
A20D9	1	Akesai	mother	3	2048	3.58	56.07	7689.03	920.41	2110.84	550.96	66.84	346.02	4.08	29.72	14.39
	2	Akesai	mother	15	2048	3.47	67.07	8412.65	1008.95	1760.24	859.26	122.64	252.19	4.08	31.14	16.51
	3	Akesai	mother	143	512	/	/	/	/	/	/	/	/	/	/	/
A20D9-1	1	Akesai	neonate	3	2048	2.55	2.42	280.38	22.46	21.22	915.38	892.21	17.44	1.3	24.74	0
	2	Akesai	neonate	15	256	2.21	1.5	255.65	18.03	14.48	716.85	187.82	10.81	1	18.62	0
	3	Akesai	neonate	154	8	/	/	/	/	/	/	/	/	/	/	/
A20D9-2	1	Akesai	neonate	3	2048	2.38	6.23	321.73	26.13	31	1557.96	354.51	17.19	1	31.93	0
	2	Akesai	neonate	15	256	2.44	1.95	187.35	3.41	6.6	793.88	141.94	11.51	1.3	14.46	0
	3	Akesai	neonate	154	8	/	/	/	/	/	/	/	/	/	/	/
A20D9-3	1	Akesai	neonate	3	1024	2.44	0.53	277.65	15.45	10.39	953.9	784.19	19.92	1.3	18.1	0
	2	Akesai	neonate	15	256	2.32	0.15	226.94	15.14	22.29	639.64	237.55	10.88	1.08	16.86	0
A20D9-4	1	Akesai	neonate	3	256	2.32	0.25	258.67	16.67	12.22	564.5	294.42	13.82	1	14.39	0
	2	Akesai	neonate	15	256	2.1	0	190.1	3.04	0.76	555.45	253.39	16.4	1.3	12	0
	3	Akesai	neonate	143	8	/	/	/	/	/	/	/	/	/	/	/
A20D9-5	1	Akesai	neonate	3	1024	2.32	3.03	216.02	21.13	18.43	473.43	678.77	16.4	1.15	26.34	0
	2	Akesai	neonate	15	256	2.49	0.34	176.26	3.59	17.77	617.84	189.46	7.94	1.58	9.74	0
A20D9-6	1	Akesai	neonate	3	1024	3.58	4.18	392.69	22.93	14.68	1274.66	555.99	24.92	1	32.57	0
	2	Akesai	neonate	15	256	2.32	2.78	289.59	5.71	10.16	730.1	266.34	12.39	1.15	17.51	0
A20D9-7	1	Akesai	neonate	3	1024	2.15	0.34	268.17	18.27	15.58	1061.88	688.64	19.25	1.3	25.66	0
	2	Akesai	neonate	15	512	2.44	2.86	189.67	10.71	18.43	987.13	252.62	12.33	1.44	25.23	0
A20D9-8	1	Akesai	neonate	14	256	2.32	3.75	495.85	11.21	3.02	2076.77	218.44	43.55	1.87	20.48	0
A20D10	1	Akesai	mother	3	512	2.89	0	181.69	13.84	12.68	624.38	38.55	19.79	1.59	5.85	0
	2	Akesai	mother	15	512	3.01	2.69	404.35	18.35	14.92	848.33	71.69	35.37	1.22	22.12	2.61
	3	Akesai	mother	143	64	/	/	/	/	/	/	/	/	/	/	/
A20D10-1	1	Akesai	neonate	3	128	2.78	3.49	497.54	4.3	4.6	1382.3	671.85	77.47	1.3	35.28	0
	2	Akesai	neonate	15	32	2.1	5.56	703.81	0.79	4.09	1606.49	261.93	30.62	1.22	66.71	0
	3	Akesai	neonate	147	8	/	/	/	/	/	/	/	/	/	/	/
A20D10-2	1	Akesai	neonate	3	128	2.55	7.4	939.22	8.8	15.11	1015.33	965.49	48.21	1.3	54.66	0
	2	Akesai	neonate	15	32	2.55	4.96	442.06	3.04	7.8	840.74	299.33	12.58	4.88	31.16	0
A20D10-3	1	Akesai	neonate	3	128	2.44	4.16	595.26	4.83	8.04	1268.79	309.52	60.55	1.15	55.36	0
	2	Akesai	neonate	15	32	2.68	5.43	770.085	29.98	132.265	1725.96	256.71	59.6	1.34	43.585	0
	3	Akesai	neonate	143	8	/	/	/	/	/	/	/	/	/	/	/
A20D10-4	1	Akesai	neonate	3	128	2.21	4.78	531.6	2.11	5.59	1212.59	694.19	31.96	1	28.4	0
	2	Akesai	neonate	15	32	3.835	5.23	328.29	4.57	12.475	1758.13	215.755	17.195	1.44	17.005	1.075
A20D10-5	1	Akesai	neonate	3	128	2.32	4.7	356.58	4.04	6.11	1084.26	671.03	35.55	1.15	22.88	0
	2	Akesai	neonate	15	32	1.8	2.675	810.615	4.04	7.47	1307.33	335.19	23.265	1.34	20.97	0
A20D10-6	1	Akesai	neonate	14	32	2.38	4.78	674.49	33.04	5.86	709.58	287.16	9.23	1.15	18.81	0
A21D11	1	Akesai	mother	60	64	/	/	/	/	/	/	/	/	/	/	/
A21D11-1	1	Akesai	neonate	60	8	/	/	/	/	/	/	/	/	/	/	/
A21D11-2	1	Akesai	neonate	60	8	/	/	/	/	/	/	/	/	/	/	/
S20D1	1	Subei	mother	18	2048	1.91	25.23	907.215	163.82	130.69	3365.2	70.025	24.925	1.72	12.89	64.87
S20D1-1	1	Subei	neonate	18	64	2.44	10.97	447.66	5.8	11.74	5875.41	316.92	29.92	1.44	9.92	0
S20D1-2	1	Subei	neonate	18	128	/	/	/	/	/	/	/	/	/	/	/
S21D2	1	Subei	mother	23	64	2.32	0	131.34	12.7	27.94	263.96	3.72	12.95	1.66	3.48	0
S21D2-1	1	Subei	neonate	23	16	2.21	0	181.43	3.58	4.33	935.98	41.87	8.58	1.22	5.92	0
S21D2-2	1	Subei	neonate	23	16	2.1	0.34	161.4	3.13	7.55	1438.51	72.47	13.2	1	4.57	0
S21D2-3	1	Subei	neonate	23	16	2.38	3.39	143.02	7.86	13.13	1041	110.42	9.99	1.44	8.12	0
S21D2-4	1	Subei	neonate	23	16	2.55	0	601.23	94.85	17.12	499.26	46.73	19.92	1.3	7.91	0
S21D2-5	1	Subei	neonate	23	16	1.69	0	227.73	0	8.63	856.93	127.73	19.13	0	7.23	0
S21D3	1	Subei	mother	54	256	1.57	0	407.99	55.46	79.5	583.81	68.49	24.95	0	2.08	4.11
	2	Subei	mother	233	128	/	/	/	/	/	/	/	/	/	/	/
	3	Subei	mother	332	64	/	/	/	/	/	/	/	/	/	/	/
S21D3-1	1	Subei	neonate	54	32	2.16	0	185.39	13.22	26.74	533.47	38.11	14.24	1.17	9.06	0
	2	Subei	neonate	145	8	/	/	/	/	/	/	/	/	/	/	/
	3	Subei	neonate	233	16	/	/	/	/	/	/	/	/	/	/	/
S21D3-2	1	Subei	neonate	47	8	/	/	/	/	/	/	/	/	/	/	/
S21D3-3	1	Subei	neonate	47	8	/	/	/	/	/	/	/	/	/	/	/
S21D4	1	Subei	mother	55	128	2.28	4.94	763.97	109.27	106.27	1996.26	105.85	33.86	0.8	11.58	0
S21D4-1	1	Subei	neonate	55	16	3.09	2.38	443.99	47.93	63.56	930.97	55.96	41.13	5.17	7.39	20.59
S21D5	1	Subei	mother	38	64	3.67	0.54	263.83	39.53	109.81	1453.31	102.09	47.5	0.62	12.5	0
S21D5-1	1	Subei	neonate	38	16	5.26	23.94	882.07	184.6	356.67	954.48	116.7	136.41	34.09	24.05	13.03
S21D6	1	Subei	mother	52	512	1.33	0	917.7	133.16	201.42	637.54	87.83	60.43	1.98	9.87	0
	2	Subei	mother	134	256	/	/	/	/	/	/	/	/	/	/	/
	3	Subei	mother	229	128	/	/	/	/	/	/	/	/	/	/	/
S21D6-1	1	Subei	neonate	52	16	2.04	4.42	667.74	118.6	214.43	776.74	75.88	70.69	1.66	12.43	0
	2	Subei	neonate	134	8	/	/	/	/	/	/	/	/	/	/	/
	3	Subei	neonate	229	8	/	/	/	/	/	/	/	/	/	/	/
S21D6-2	1	Subei	neonate	52	16	1.87	2.03	186.29	39.33	70.7	1302.51	35.84	29.76	1.16	14.75	0
	2	Subei	neonate	134	8	/	/	/	/	/	/	/	/	/	/	/
S21D7	1	Subei	mother	105	64	/	/	/	/	/	/	/	/	/	/	/
S21D7-1	1	Subei	neonate	105	8	/	/	/	/	/	/	/	/	/	/	/
S21D7-2	1	Subei	neonate	105	8	/	/	/	/	/	/	/	/	/	/	/
Extra1		Subei	mother	60	256	2.28	7.22	452.8	63.82	120.21	1419.6	174.51	41.49	1.33	9.43	0
Extra2		Subei	neonate	60	16	2.685	4.8	448.395	55.875	91.885	1175.29	115.235	41.31	3.25	8.41	10.295
Extra3		Subei	neonate	30	64	21.845	0.23	218.52	17.025	35.125	643.48	132.215	20.815	1.975	9.205	4.62
Extra4		Subei	neonate	30	16	2.51	11	537.93	72.6	121.88	1267.58	117.25	60.47	4.2	31.48	13.54
Extra5		Subei	neonate	30	8	2.58	5.8	558.94	7.38	18.97	1637.76	296.87	21.82	0.79	23.7	0
Extra6		Subei	neonate	60	32	2.24	32.48	4591.31	540.96	701.81	1935.2	73.47	110.41	2.2	24.02	0.23
Extra7		Subei	neonate	70	8	1.45	0	105.33	21.12	33.47	2849.86	117.97	93.41	1.07	17.58	0
Extra8		Subei	neonate	70	8	2.04	3.77	271.18	0	23.07	2299.88	63.74	20.93	1.16	27.16	0
Extra9		Subei	neonate	70	16	2.04	0	492.5	39.3	84.18	673.83	42.29	38.04	1.33	10.48	16.78
Extra10		Subei	neonate	70	8	3.15	0	506.61	47.09	63.11	991.4	31	39.11	1.5	14.76	0
Extra11		Subei	neonate	70	8	2.69	0	348.91	0	2.94	1351.46	201.64	45.26	0.62	90.48	3.49
Extra12		Subei	neonate	70	8	3.795	0.24	361.27	14.675	22.045	1100.24	215.965	24.965	1.29	59.735	0
Extra13		Subei	neonate	70	16	2.04	11.32	457.27	69.22	147.26	1355.67	113.24	49.81	1.98	40.98	0
Extra14		Subei	neonate	70	8	1.63	0	348.39	26.44	54.79	1210.32	95.26	26.28	1.17	4.71	0

## Sheet: FIG.1
Family	Seasons	Location	Latitude and longitude	Altitude	Type of pastures	t test
A1	Spring	Annanba	93°8'28.99"E 39°14'2.70"N	3198m	marmots present	t=-3.93, p<0.001
	Summer	Denggaike	93°10'43.60"E 39°13'49.73"N	3319m	marmots present
	Autumn	Kushuihe	92°31'5.09"E 39°8'14.76"N	2746m	marmots not present
	Winter	Jiaertasi	92°48'30.25"E 39°14'36.89"N	3026m	marmots not present
A2	Spring	Bangewa	94°25'40.7"E 39°26'48.33"N	2800m	marmots present
	Summer	Bangewa	94°26'39.01"E 39°25'01.85"N	3311m	marmots present
	Autumn	The national highway 215	94°16'22.44"E 39°27'27.84"N	2382m	marmots not present
	Winter	Sangequanzi	94°19'3.60"E 39°25'33.56"N	2763m	marmots present
A3	Spring	Bangewa	94°24'38.50"E 39°26'27.75"N	2850m	marmots present
	Summer	Changcaogou	94°21'5.08"E 39°20'50.34"N	3124m	marmots present
	Autumn	Changcaogou	94°20'14.13"E 39°21'31.21"N	3086m	marmots present
	Winter	Sangequanzi	94°21'16.21"E 39°26'04.70"N	2773m	marmots present
A4	Spring	Annanba	93°6'10.05"E 39°15'0.59"N	3027m	marmots present
	Summer	Denggaike	93°10'58.61"E 39°13'42.43"N	3343m	marmots present
	Autumn	Jiuquannongkan	92°56'55.37"E 39°15'45.18"N	2916m	marmots present
	Winter	Jiaertasi	92°49'17.68"E 39°14'11.09"N	3154m	marmots not present
A5	Spring	Heziletasi	93°24'46.85"E 39°22'52.21"N	3109m	marmots present
	Summer	Kuerlemike	93°28'07.58"E 39°21'27.16"N	3510m	marmots present
	Autumn	Qingshigou	93°27'24.71"E 39°24'35.52"N	3138m	marmots present
	Winter	Saersayi	92°54'05.91"E 39°13'55.70"N	3315m	marmots not present
A6	Spring	Dalebai	94°13'48.25"E 39°24'47.11"N	2602m	marmots not present
	Summer	Kexidala	94°15'40.56"E 39°22'46.95"N	3035m	marmots present
	Autumn	Baozigu	93°49'06.10"E 39°24'48.92"N	2812m	marmots not present
	Winter	Jijigou	93°52'16.86"E 39°25'54.35"N	2715m	marmots not present
A7	Spring	Qingshuigou	94°29'25.01"E 39°28'9.80"N	2676m	marmots not present
	Summer	Hejinbaoquanzi	94°39'16.11"E 39°19'23.54"N	3572m	marmots present
	Autumn	Yandantu	94°40'25.26"E 39°22'1.45"N	3654m	marmots present
	Winter	Dongtai	94°39'55.89"E 39°27'45.32"N	2790m	marmots present
A8	Spring	Donggelieke	93°13'16.48"E 39°18'6.57"N	3162m	marmots not present
	Summer	Woertazala	93°21'22.98"E 39°18'5.49"N	3393m	marmots present
	Autumn	Annanba	93°1'18.11"E 39°17'43.59"N	2698m	marmots not present
	Winter	Jianamasayi	92°52'57.67"E 39°154.06"N	3019m	marmots not present
A9	Spring	Jiaerwuzong	94°29'25.11"E 39°28'9.93"N	2978m	marmots not present
	Summer	Jiaerma	94°38'51.92"E 39°21'36.88"N	3433m	marmots present
	Autumn	Jiaerma	94°35'51.76"E 39°22'1.65"N	3711m	marmots present
	Winter	Qunhuer	94°37'21.75"E 39°28'53.03"N	2646m	marmots not present
A10	Spring	Jiaerwuzong	94°29'35.64"E 39°27'39.44"N	2757m	marmots not present
	Summer	Jiaerma	94°33'38.31"E 39°16'37.87"N	3920m	marmots present
	Autumn	Wugequanzi	94°31'37.88"E 39°22'0.13"N	3841m	marmots present
	Winter	Qunhuer	94°38'12.73"E 39°28'11.96"N	2774m	marmots not present

## Sheet: FIG.2
NO.	TIME	NEONATAL AGE(DAYS)	F1 ANTIBODY TITRES	MOTHER/NEONATE
A20D1	1	10	4096	mother
	2	33	256	mother
	3	202	256	mother
A20D1-1	1	10	256	neonate
	2	33	8(negative)	neonate
	3	61	8	neonate
A20D1-2	1	10	128	neonate
	2	33	8	neonate
	3	62	8	neonate
	4	202	8	neonate
A20D1-3	1	10	128	neonate
	2	33	8	neonate
	3	62	8	neonate
	4	202	8	neonate
A20D1-4	1	10	128	neonate
	2	33	8	neonate
	3	65	8	neonate
	4	195	8	neonate
A20D1-5	1	10	128	neonate
	2	33	8	neonate
A20D1-6	1	10	128	neonate
	2	33	8	neonate
A20D1-7	1	10	128	neonate
	2	33	8	neonate
A20D2	1	10	4096	mother
	2	31	512	mother
	3	188	128	mother
A20D2-1	1	10	4096	neonate
	2	31	16	neonate
	3	57	8	neonate
	4	192	8	neonate
A20D2-2	1	10	2048	neonate
	2	31	32	neonate
	3	57	8	neonate
	4	188	8	neonate
A20D2-3	1	10	2048	neonate
	2	31	32	neonate
	3	57	8	neonate
A20D2-4	1	10	2048	neonate
	2	31	32	neonate
	3	57	8	neonate
	4	188	8	neonate
A20D2-5	1	10	2048	neonate
	2	31	32	neonate
	3	58	8	neonate
A20D2-6	1	10	2048	neonate
	2	31	16	neonate
	3	58	8	neonate
	4	188	8	neonate
A20D2-7	1	10	2048	neonate
	2	31	32	neonate
	3	188	8	neonate
A20D3	1	19	16384	mother
	2	41	512	mother
	3	66	512	mother
	4	197	512	mother
A20D3-1	1	19	2048	neonate
	2	41	32	neonate
	3	69	8	neonate
A20D3-2	1	19	2048	neonate
	2	41	64	neonate
	3	69	8	neonate
	4	197	8	neonate
A20D3-3	1	19	2048	neonate
	2	41	64	neonate
	3	67	16	neonate
A20D3-4	1	19	2048	neonate
	2	41	64	neonate
	3	67	16	neonate
A20D3-5	1	19	2048	neonate
	2	41	64	neonate
A20D4	1	27	1024	mother
	2	46	32	mother
	3	215	32	mother
A20D4-1	1	27	8	neonate
	2	46	8	neonate
A20D4-2	1	27	8	neonate
	2	46	8	neonate
A20D4-3	1	27	8	neonate
	2	46	8	neonate
A20D5	1	1	8	mother
	2	20	8	mother
A20D5-1	1	1	8	neonate
	2	20	8	neonate
A20D5-2	1	1	8	neonate
	2	20	8	neonate
A20D5-3	1	1	8	neonate
	2	20	8	neonate
A20D5-4	1	1	8	neonate
	2	20	8	neonate
A20D5-5	1	1	8	neonate
	2	20	8	neonate
A20D6	1	2	512	mother
	2	29	2048	mother
A20D6-1	1	2	256	neonate
	2	29	128	neonate
A20D6-2	1	2	256	neonate
	2	29	64	neonate
A20D6-3	1	2	256	neonate
	2	29	64	neonate
A20D6-4	1	2	256	neonate
	2	29	64	neonate
A20D6-5	1	2	256	neonate
	2	29	64	neonate
A20D6-6	1	2	256	neonate
	2	29	32	neonate
A20D6-7	1	2	128	neonate
	2	29	64	neonate
A20D7	1	7	256	mother
A20D7-1	1	7	64	neonate
	2	29	32	neonate
A20D7-2	1	7	64	neonate
	2	29	64	neonate
A20D7-3	1	7	64	neonate
	2	29	32	neonate
A20D7-4	1	7	64	neonate
	2	29	32	neonate
A20D7-5	1	7	32	neonate
	2	29	32	neonate
A20D7-6	1	7	64	neonate
	2	29	32	neonate
A20D7-7	1	7	64	neonate
A20D8	1	24	1024	mother
	2	29	512	mother
	3	169	128	mother
A20D8-1	1	24	128	neonate
	2	29	64	neonate
	3	167	8	neonate
A20D8-2	1	24	128	neonate
	2	29	64	neonate
A20D8-3	1	24	128	neonate
	2	29	64	neonate
A20D8-4	1	24	128	neonate
	2	29	64	neonate
A20D8-5	1	24	128	neonate
	2	29	64	neonate
A20D8-6	1	24	128	neonate
	2	29	64	neonate
A20D9	1	3	2048	mother
	2	15	2048	mother
	3	143	512	mother
A20D9-1	1	3	2048	neonate
	2	15	256	neonate
	3	154	8	neonate
A20D9-2	1	3	2048	neonate
	2	15	256	neonate
	3	154	8	neonate
A20D9-3	1	3	1024	neonate
	2	15	256	neonate
A20D9-4	1	3	256	neonate
	2	15	256	neonate
	3	143	8	neonate
A20D9-5	1	3	1024	neonate
	2	15	256	neonate
A20D9-6	1	3	1024	neonate
	2	15	256	neonate
A20D9-7	1	3	1024	neonate
	2	15	512	neonate
A20D9-8	1	14	256	neonate
A20D10	1	3	512	mother
	2	15	512	mother
	3	143	64	mother
A20D10-1	1	3	128	neonate
	2	15	32	neonate
	3	147	8	neonate
A20D10-2	1	3	128	neonate
	2	15	32	neonate
A20D10-3	1	3	128	neonate
	2	15	32	neonate
	3	143	8	neonate
A20D10-4	1	3	128	neonate
	2	15	32	neonate
A20D10-5	1	3	128	neonate
	2	15	32	neonate
A20D10-6	1	14	32	neonate

## Sheet: FIG.3A
FAMILY	F1 antibody titre of mother	F1 antibody titre of neonate within 3 month age	Pearson correlation coefficient
A1	4096	256	r =0.654, p<0.0001
	4096	128
	4096	128
	4096	128
	4096	128
	4096	128
	4096	128
	256	8
	256	8
	256	8
	256	8
	256	8
	256	8
	256	8
A2	4096	4096
	4096	2048
	4096	2048
	4096	2048
	4096	2048
	4096	2048
	4096	2048
	512	16
	512	32
	512	32
	512	32
	512	32
	512	16
	512	32
A3	16384	2048
	16384	2048
	16384	2048
	16384	2048
	16384	2048
	512	32
	512	64
	512	64
	512	64
	512	64
	512	8
	512	8
	512	16
	512	16
A4	1024	8
	1024	8
	1024	8
	32	8
	32	8
	32	8
A5	8	8
	8	8
	8	8
	8	8
	8	8
	8	8
	8	8
	8	8
	8	8
	8	8
A6	512	256
	512	256
	512	256
	512	256
	512	256
	512	256
	512	128
	2048	128
	2048	64
	2048	64
	2048	64
	2048	64
	2048	32
	2048	64
A7	256	64
	256	64
	256	64
	256	64
	256	32
	256	64
	256	64
A8	1024	128
	1024	128
	1024	128
	1024	128
	1024	128
	1024	128
	512	64
	512	64
	512	64
	512	64
	512	64
	512	64
A9	2048	2048
	2048	2048
	2048	1024
	2048	256
	2048	1024
	2048	1024
	2048	1024
	2048	256
	2048	256
	2048	256
	2048	256
	2048	256
	2048	256
	2048	512
	2048	256
A10	512	128
	512	128
	512	128
	512	128
	512	128
	512	32
	512	32
	512	32
	512	32
	512	32
	512	32
S1	2048	128
	2048	64
S2	64	16
S3	256	32
S4	128	16
S6	512	16
	512	16
Extra15	2048	16
Extra16	2048	16
Extra17	2048	16
Extra18	2048	16
Extra19	2048	16

## Sheet: FIG.3B
NO.	TIME	NEONATAL AGE	F1 ANTIBODY TITRES	MOTHER/NEONATE	GEOMETRIC MEAN	OVERALL
A20D5-1	1	0-7	8	neonate	156.679	53.4032
A20D5-2	1		8	neonate
A20D5-3	1		8	neonate
A20D5-4	1		8	neonate
A20D5-5	1		8	neonate
A20D6-1	1		256	neonate
A20D6-2	1		256	neonate
A20D6-3	1		256	neonate
A20D6-4	1		256	neonate
A20D6-5	1		256	neonate
A20D6-6	1		256	neonate
A20D6-7	1		128	neonate
A20D9-1	1		2048	neonate
A20D9-2	1		2048	neonate
A20D9-3	1		1024	neonate
A20D9-4	1		256	neonate
A20D9-5	1		1024	neonate
A20D9-6	1		1024	neonate
A20D9-7	1		1024	neonate
A20D10-1	1		128	neonate
A20D10-2	1		128	neonate
A20D10-3	1		128	neonate
A20D10-4	1		128	neonate
A20D10-5	1		128	neonate
A20D1-1	1	8-14	256	neonate	176.487
A20D1-2	1		128	neonate
A20D1-3	1		128	neonate
A20D1-4	1		128	neonate
A20D1-5	1		128	neonate
A20D1-6	1		128	neonate
A20D1-7	1		128	neonate
A20D2-1	1		4096	neonate
A20D2-2	1		2048	neonate
A20D2-3	1		2048	neonate
A20D2-4	1		2048	neonate
A20D2-5	1		2048	neonate
A20D2-6	1		2048	neonate
A20D2-7	1		2048	neonate
A20D7-1	1		64	neonate
A20D7-2	1		64	neonate
A20D7-3	1		64	neonate
A20D7-4	1		64	neonate
A20D7-5	1		32	neonate
A20D7-6	1		64	neonate
A20D7-7	1		64	neonate
A20D8-1	1		128	neonate
A20D8-2	1		128	neonate
A20D8-3	1		128	neonate
A20D8-4	1		128	neonate
A20D8-5	1		128	neonate
A20D8-6	1		128	neonate
A20D9-1	2		256	neonate
A20D9-2	2		256	neonate
A20D9-3	2		256	neonate
A20D9-4	2		256	neonate
A20D9-5	2		256	neonate
A20D9-6	2		256	neonate
A20D9-7	2		512	neonate
A20D9-8	2		256	neonate
A20D10-1	2		32	neonate
A20D10-2	2		32	neonate
A20D10-3	2		32	neonate
A20D10-4	2		32	neonate
A20D10-5	2		32	neonate
A20D10-6	2		32	neonate
A20D1-1	2	15-30	8	neonate	34.9513
A20D1-2	2		8	neonate
A20D1-3	2		8	neonate
A20D1-4	2		8	neonate
A20D1-5	2		8	neonate
A20D1-6	2		8	neonate
A20D1-7	2		8	neonate
A20D2-1	2		16	neonate
A20D2-2	2		32	neonate
A20D2-3	2		32	neonate
A20D2-4	2		32	neonate
A20D2-5	2		32	neonate
A20D2-6	2		16	neonate
A20D2-7	2		32	neonate
A20D3-1	1		2048	neonate
A20D3-2	1		2048	neonate
A20D3-3	1		2048	neonate
A20D3-4	1		2048	neonate
A20D3-5	1		2048	neonate
A20D4-1	1		8	neonate
A20D4-2	1		8	neonate
A20D4-3	1		8	neonate
A20D5-1	2		8	neonate
A20D5-2	2		8	neonate
A20D5-3	2		8	neonate
A20D5-4	2		8	neonate
A20D5-5	2		8	neonate
A20D6-1	2		128	neonate
A20D6-2	2		64	neonate
A20D6-3	2		64	neonate
A20D6-4	2		64	neonate
A20D6-5	2		64	neonate
A20D6-6	2		32	neonate
A20D6-7	2		64	neonate
A20D7-1	2		32	neonate
A20D7-2	2		64	neonate
A20D7-3	2		32	neonate
A20D7-4	2		32	neonate
A20D7-5	2		32	neonate
A20D7-6	2		32	neonate
A20D8-1	2		64	neonate
A20D8-2	2		64	neonate
A20D8-3	2		64	neonate
A20D8-4	2		64	neonate
A20D8-5	2		64	neonate
A20D8-6	2		64	neonate
S20D1-1	1		128	neonate
S21D2-1	1		16	neonate
S21D2-2	1		16	neonate
S21D2-3	1		16	neonate
S21D2-4	1		16	neonate
S21D2-5	1		16	neonate
Extra3			64	neonate
Extra4			16	neonate
Extra5			8	neonate
A20D3-1	2	31-45	32	neonate	25.9921
A20D3-2	2		64	neonate
A20D3-3	2		64	neonate
A20D3-4	2		64	neonate
A20D3-5	2		64	neonate
A20D4-1	2		8	neonate
A20D4-2	2		8	neonate
A20D4-3	2		8	neonate
S21D5-1	1		16	neonate
Extra6			32	neonate
A20D1-1	3	46-70	8	neonate	10.3415
A20D1-2	3		8	neonate
A20D1-3	3		8	neonate
A20D1-4	3		8	neonate
A20D2-1	3		8	neonate
A20D2-2	3		8	neonate
A20D2-3	3		8	neonate
A20D2-4	3		8	neonate
A20D2-5	3		8	neonate
A20D2-6	3		8	neonate
A20D3-1	3		8	neonate
A20D3-2	3		8	neonate
A20D3-3	3		16	neonate
A20D3-4	3		16	neonate
S21D3-1	1		32	neonate
S21D4-1	1		16	neonate
S21D6-1	1		16	neonate
S21D6-2	1		16	neonate
Extra2			16	neonate
Extra7			8	neonate
Extra8			8	neonate
Extra9			16	neonate
Extra10			8	neonate
Extra11			8	neonate
Extra12			8	neonate
Extra13			16	neonate
Extra14			8	neonate
A20D5	1	0-7	8	mother	256	427.785
A20D6	1		512	mother
A20D9	1		2048	mother
A20D10	1		512	mother
A20D1	1	8-14	4096	mother	1290.16
A20D2	1		4096	mother
A20D7	1		256	mother
A20D8	1		1024	mother
A20D9	2		2048	mother
A20D10	2		512	mother
A20D1	2	15-30	256	mother	512
A20D2	2		512	mother
A20D3	1		16384	mother
A20D4	1		1024	mother
A20D5	2		8	mother
A20D6	2		2048	mother
A20D8	2		512	mother
S20D1	1		2048	mother
S21D2	1		64	mother
A20D3	2	31-45	512	mother	101.594
A20D4	2		32	mother
S21D5	1		64	mother
A20D3	3	46-70	512	mother	294.067
S21D3	1		256	mother
S21D4	1		128	mother
S21D6	1		512	mother
Extra1			256	mother

## Sheet: FIG.4
NO.	TIME	F1 ANTIBODY TITRES	Protein	Integrated optical density
S21D6	1	512	35kD	2429412
				2508207
				2269088
S21D6	2	256		2027131
				2029107
				2104190
S21D6	3	128		1549279
				1637589
				1532030
S21D7	1	64		1105018
				1038582
				1121836
S21D6-1	3	negative		71956
				67743
				77241
S21D6	1	512	17kD	603017
				553117
				551141
S21D6	2	256		470981
				449522
				458513
S21D6	3	128		372655
				339847
				344610
S21D7	1	64		294721
				281578
				304733
S21D6-1	3	negative		25852
				24848
				30224

## Sheet: FIG.5＆6
NO.	TIME	NEONATAL AGE	GROUP	TNFalpha (pg/ml)	IFNgamma (pg/ml)	MCP-1 (pg/ml)	IL-6 (pg/ml)	IL-8 (pg/ml)	IL-12p40 (pg/ml)	IL-10 (pg/ml)	IL-2 (pg/ml)	SCF (pg/ml)	VEGF-A (pg/ml)	NGFbeta (pg/ml)				Dunn's multiple comparisons test	Mean rank diff.	Significant?	Summary	Adjusted P Value
A20D6-1	1	0-7	N+	10.45	2.73	5792.51	128.41	380.13	474.49	10.31	56.05	32.41	41.25	8.69				TNF-αM+ vs. TNF-αM-	81.6	No	ns	0.2221
A20D6-2	1		N+	6.04	3.05	4958.63	68.26	542.94	487.11	21.77	31.26	31.62	26.15	0.78				TNF-αM+ vs. TNF-αN+	33.2	Yes	*	0.0237
A20D6-3	1		N+	11.76	5.47	4977	247.66	1258.53	915.04	21.73	106.2	65.98	98.48	11.92				TNF-αM+ vs. TNF N-	86.3	Yes	****	<0.0001
A20D6-4	1		N+	7.78	6.27	6011.88	298.39	2072.8	1151.14	34.18	125.39	87.62	66.61	6.71				TNF-αM- vs. TNF-αN+	-48.4	No	ns	>0.9999
A20D6-5	1		N+	10.11	9.56	2513.12	248.96	741.34	907.4	15	95.28	64.05	101.85	11.84				TNF-αM- vs. TNF N-	4.7	No	ns	>0.9999
A20D6-6	1		N+	8.38	4.05	16187	485.9	3199.67	1776.41	189.95	213.28	145.72	65.51	10.84				TNF-αN+ vs. TNF N-	53.1	Yes	*	0.0136
A20D6-7	1		N+	7.33	2.83	9698.34	160.93	2543.15	625.36	23.51	72.13	49.87	133.83	4.09				IFN-γ	14.79	No	ns	>0.9999
A20D9-1	1		N+	1.3	2.55	892.21	21.22	915.38	280.38	2.42	22.46	17.44	24.74	0					22.06	No	ns	0.3328
A20D9-2	1		N+	1	2.38	354.51	31	1557.96	321.73	6.23	26.13	17.19	31.93	0					41.44	No	ns	0.2252
A20D9-3	1		N+	1.3	2.44	784.19	10.39	953.9	277.65	0.53	15.45	19.92	18.1	0					7.274	No	ns	>0.9999
A20D9-4	1		N+	1	2.32	294.42	12.22	564.5	258.67	0.25	16.67	13.82	14.39	0					26.65	No	ns	>0.9999
A20D9-5	1		N+	1.15	2.32	678.77	18.43	473.43	216.02	3.03	21.13	16.4	26.34	0					19.38	No	ns	>0.9999
A20D9-6	1		N+	1	3.58	555.99	14.68	1274.66	392.69	4.18	22.93	24.92	32.57	0				MCP-1	60.52	No	ns	0.7322
A20D9-7	1		N+	1.3	2.15	688.64	15.58	1061.88	268.17	0.34	18.27	19.25	25.66	0					-18.66	No	ns	0.6324
A20D10-1	1		N+	1.3	2.78	671.85	4.6	1382.3	497.54	3.49	4.3	77.47	35.28	0					-68.68	Yes	**	0.0034
A20D10-2	1		N+	1.3	2.55	965.49	15.11	1015.33	939.22	7.4	8.8	48.21	54.66	0					-79.18	No	ns	0.2207
A20D10-3	1		N+	1.15	2.44	309.52	8.04	1268.79	595.26	4.16	4.83	60.55	55.36	0					-129.2	Yes	*	0.0104
A20D10-4	1		N+	1	2.21	694.19	5.59	1212.59	531.6	4.78	2.11	31.96	28.4	0					-50.02	Yes	*	0.0243
A20D10-5	1		N+	1.15	2.32	671.03	6.11	1084.26	356.58	4.7	4.04	35.55	22.88	0				IL-6	53.9	No	ns	>0.9999
A20D1-1	1	8-14	N+	0.78	1.43	321.85	12.87	2041.48	537.35	4.03	13.02	17.65	12.78	0					47.39	Yes	***	0.0002
A20D1-2	1		N+	0.89	1.84	316.86	2.97	1367.69	299.92	0	0.97	13.08	13.75	0					109.5	Yes	****	<0.0001
A20D1-3	1		N+	0	1.39	452.05	4.29	1996.38	353.71	4.81	0	12.89	10.07	0					-6.507	No	ns	>0.9999
A20D1-4	1		N+	0	1.47	199.35	2.99	1531.27	409.15	0	0	23.39	18.07	0					55.6	No	ns	>0.9999
A20D1-5	1		N+	10.67	2.69	458.7	56.21	3490.73	793.12	18.06	71.15	47.47	23.39	26.08					62.11	Yes	**	0.0021
A20D1-6	1		N+	1.27	1.69	168.34	11.94	1924.87	313.95	0.58	2.71	18.48	5.56	0				IL-10	85.4	No	ns	0.1417
A20D1-7	1		N+	0	3.56	87.78	3.13	2216.25	384.66	1.11	0	21.47	17.83	0					34.67	Yes	*	0.0108
A20D2-1	1		N+	0.99	1.57	399.48	0	2191.36	135.65	7	0	45.65	39.29	0					51.05	Yes	*	0.0473
A20D2-2	1		N+	1.25	1.81	196.44	43.99	2427.57	139.46	4.3	0.98	31.67	19.43	0					-50.73	No	ns	0.9912
A20D2-3	1		N+	1.63	1.6	63.45	2.77	440.77	15.76	0.41	0	1.6	9.23	0					-34.35	No	ns	>0.9999
A20D2-4	1		N+	1.69	2.06	86.44	5.89	697.89	34.84	0	0	2.72	8.71	0					16.38	No	ns	>0.9999
A20D2-5	1		N+	1.38	1.8	87.65	1.92	447.71	19.4	0	0	1.88	9.04	0				IL-2	84	No	ns	0.1846
A20D2-6	1		N+	1.58	1.39	125.71	4.44	1128.35	36.24	1.91	0	6.53	11.67	0					53.29	Yes	****	<0.0001
A20D2-7	1		N+	1.27	1.61	91.72	3.14	347.36	17.74	0	0	6.13	7.54	0					110.6	Yes	****	<0.0001
A20D7-1	1		N+	1.09	1.24	365.64	4.13	396.76	165.9	0	0.23	7.03	19.7	0					-30.71	No	ns	>0.9999
A20D7-2	1		N+	0	1.39	270.33	0	281.45	132.8	0	0	5.19	13.12	0					26.6	No	ns	>0.9999
A20D7-3	1		N+	1.09	1.73	268.96	5.16	212.73	190.25	0	1.66	6.88	12.58	0					57.31	Yes	**	0.0055
A20D7-4	1		N+	1.09	1.63	223.28	0.39	394.22	84.73	0	0	4	8.87	0				NGFbeta	64.08	No	ns	0.1878
A20D7-5	1		N+	1.78	1.53	166.07	12.21	254.82	165.67	0	2.38	7.6	18.85	0					46.19	Yes	****	<0.0001
A20D7-6	1		N+	1.51	1.24	232.28	0	227.79	173.38	0	0	5.29	11.9	0					64.08	Yes	***	0.0001
A20D7-7	1		N+	0	1.24	152.8	3.1	97.98	163.17	0	1.51	7.35	5.07	0					-17.89	No	ns	>0.9999
A20D8-1	1		N+	0	0	256.15	0	1418.82	536.15	6.76	0	29.08	18.37	0					0	No	ns	>0.9999
A20D8-2	1		N+	0.83	1.27	217.78	9.88	1670.71	372.75	10.94	2.33	49.13	35.44	2.88					17.89	No	ns	>0.9999
A20D8-3	1		N+	0	1.14	392.38	29.12	742.81	529.41	1.67	12.86	32.92	19.33	0
A20D8-4	1		N+	0.98	1.47	321.03	17.36	1604.48	342.62	0.3	4.91	44.17	18.12	0
A20D8-5	1		N+	1.32	1.98	192.04	27.65	1589.94	429.65	4.78	20.69	33.75	16.3	0
A20D8-6	1		N+	1.46	1.73	276.59	2.13	912	387.78	3	0	25.83	16.79	0
A20D9-1	2		N+	1	2.21	187.82	14.48	716.85	255.65	1.5	18.03	10.81	18.62	0
A20D9-2	2		N+	1.3	2.44	141.94	6.6	793.88	187.35	1.95	3.41	11.51	14.46	0
A20D9-3	2		N+	1.08	2.32	237.55	22.29	639.64	226.94	0.15	15.14	10.88	16.86	0
A20D9-4	2		N+	1.3	2.1	253.39	0.76	555.45	190.1	0	3.04	16.4	12	0
A20D9-5	2		N+	1.58	2.49	189.46	17.77	617.84	176.26	0.34	3.59	7.94	9.74	0
A20D9-6	2		N+	1.15	2.32	266.34	10.16	730.1	289.59	2.78	5.71	12.39	17.51	0
A20D9-7	2		N+	1.44	2.44	252.62	18.43	987.13	189.67	2.86	10.71	12.33	25.23	0
A20D9-8	2		N+	1.87	2.32	218.44	3.02	2076.77	495.85	3.75	11.21	43.55	20.48	0
A20D10-1	2		N+	1.22	2.1	261.93	4.09	1606.49	703.81	5.56	0.79	30.62	66.71	0
A20D10-2	2		N+	4.88	2.55	299.33	7.8	840.74	442.06	4.96	3.04	12.58	31.16	0
A20D10-3	2		N+	1.34	2.68	256.71	132.27	1725.96	770.09	5.43	29.98	59.6	43.59	0
A20D10-4	2		N+	1.44	3.84	215.76	12.48	1932.07	328.29	5.23	4.57	17.2	17.01	1.08
A20D10-5	2		N+	1.34	1.8	335.19	7.47	1307.33	810.62	2.68	4.04	23.27	20.97	0
A20D10-6	2		N+	1.15	2.38	287.16	5.86	709.58	674.49	4.78	33.04	9.23	18.81	0
A20D1-1	2	15-30	N+	1.27	1.69	43.44	10.48	609.06	81.63	0	5.03	4.73	12.91	0
A20D1-2	2		N+	0.84	1.65	83.49	13.53	883.52	147.55	2.56	0	6.69	13.91	0
A20D1-3	2		N+	1.05	4.24	31.79	8.87	478.16	127.38	0	6.58	5.33	12.95	0
A20D1-4	2		N+	0.84	2.35	24.12	25.43	1094.53	158.91	0	8.41	7.96	12.18	0
A20D1-5	2		N+	1.32	5.84	40	74.17	621.25	379.29	2.7	19.14	28.07	17.29	0
A20D1-6	2		N+	2.91	1.69	168.69	4.86	683.85	138.82	0	0	4.03	29.17	0
A20D1-7	2		N+	0.95	1.47	68.66	1.79	588.64	87.53	0	2.02	5.09	13.03	0
A20D2-1	2		N+	1.27	1.54	49.96	10.73	727.9	70.16	0.78	3.98	4.36	6.49	0
A20D2-2	2		N+	3.06	1.54	74.7	6.12	567.83	76.68	0	2.87	4.4	8.58	0
A20D2-3	2		N+	0.84	1.39	63.53	0	681.69	54.51	0	0	3.17	9.06	0
A20D2-4	2		N+	1.34	1.42	39.37	14.29	467.55	102.28	0	5.6	5.56	7.91	0
A20D2-5	2		N+	1	0.16	49.94	2.99	388.11	37.3	0	0	2.55	6.72	0
A20D2-6	2		N+	0.84	1.39	18.36	0.7	400.44	16.42	0	0	1.74	5.33	0
A20D2-7	2		N+	1.22	1.58	57.71	6.06	457.94	57.9	0	0.01	3.56	10.04	0
A20D3-1	1		N+	0.4	2.55	93.47	4.82	666	167.96	0	0	6.9	11.45	0
A20D3-2	1		N+	1.34	1.95	102.21	3.22	586.59	104.62	0	0	4.32	12.21	0
A20D3-3	1		N+	0.66	1.74	134.56	0	763.1	161.3	0	0	4	10.49	0
A20D3-4	1		N+	1.04	1.95	118.27	3.61	471.45	86	0	0	4.05	12.4	0
A20D3-5	1		N+	1.46	1.75	198.94	11.31	1046.91	250.58	1.91	4.1	12.72	19.33	0
A20D4-1	1		N+	0.4	1.74	77.92	11.08	929.46	301.18	0	3.14	7.93	6.34	0
A20D4-2	1		N+	0.4	2.28	103.12	0	1239.93	173.12	0	0	8.29	9.04	0
A20D4-3	1		N+	1.03	1.63	78.31	0	1066.8	244.76	0	0	4.26	10.21	0
A20D6-1	2		N+	23.41	4.15	31.09	18.42	867.88	92.62	6.93	6.05	9.24	11.06	24.4
A20D6-2	2		N+	4.74	3.02	45.44	57.46	945.57	218.13	3.57	28.86	14.3	14.5	6.1
A20D6-3	2		N+	7.39	60.22	174.58	83.83	528.87	393.36	1.73	50.79	22.47	37.64	3.78
A20D6-4	2		N+	32.87	13.81	110.85	16.19	1015.24	114.05	5.66	5.39	8.73	18.05	46.5
A20D6-5	2		N+	9.54	3.24	51.08	8.23	591.42	59.6	0	1.88	5.93	9.63	0.78
A20D6-6	2		N+	15.43	4.71	72.01	70.19	692.49	392.32	6.7	38.48	20.39	17.58	11.48
A20D6-7	2		N+	6.03	2.28	48.4	0	1164.29	114.26	0	0	6.35	12.39	2.42
A20D7-1	2		N+	0.59	1.34	83.6	9.68	921.84	327.39	0	20.74	10.35	7.47	0
A20D7-2	2		N+	0.67	1.49	98.82	8.98	820.78	213.89	0	3.92	8.12	5.27	0
A20D7-3	2		N+	0	1.34	71.7	5.73	1080.68	99.85	0	1.34	7.45	9.63	0
A20D7-4	2		N+	0	0.17	45.64	10.44	301.55	168.82	0	2.1	8.99	2.18	0
A20D7-5	2		N+	0.59	1.63	55.65	0	596.35	162.94	0	0	6.56	2.64	0
A20D7-6	2		N+	0	1.93	67.92	0	665.21	157.95	0	0	7.55	4.44	0
A20D8-1	2		N+	2.57	1.93	85.28	8.6	888.73	144.55	0	2.24	7.19	9.31	0
A20D8-2	2		N+	1.78	2.03	68.81	0	735.85	150.21	0	0	4.87	7.44	0
A20D8-3	2		N+	1.44	6.61	65.55	15.7	1066.24	152.08	0	9.08	8.73	8.34	0
A20D8-4	2		N+	4.21	4.97	60.52	13.55	870.68	161.69	3.48	5.1	11.32	10.03	0
A20D8-5	2		N+	1.3	2.27	147.04	21.01	2071.2	537.38	5.83	11.05	36.76	16.6	0
A20D8-6	2		N+	1.44	2.55	102.55	6.1	1518.32	303.46	4.62	4.39	17.07	17.09	0
S20D1-1	1		N+	1.44	2.44	316.92	11.74	5875.41	447.66	10.97	5.8	29.92	9.92	0
S21D2-1	1		N+	1.22	2.21	41.87	4.33	935.98	181.43	0	3.58	8.58	5.92	0
S21D2-2	1		N+	1	2.1	72.47	7.55	1438.51	161.4	0.34	3.13	13.2	4.57	0
S21D2-3	1		N+	1.44	2.38	110.42	13.13	1041	143.02	3.39	7.86	9.99	8.12	0
S21D2-4	1		N+	1.3	2.55	46.73	17.12	499.26	601.23	0	94.85	19.92	7.91	0
S21D2-5	1		N+	0	1.69	127.73	8.63	856.93	227.73	0	0	19.13	7.23	0
Extra3			N+	1.98	21.85	132.22	35.13	643.48	218.52	0.23	17.03	20.82	9.21	4.62
Extra4			N+	4.2	2.51	117.25	121.88	1267.58	537.93	11	72.6	60.47	31.48	13.54
Extra5			N+	0.79	2.58	296.87	18.97	1637.76	558.94	5.8	7.38	21.82	23.7	0
A20D3-1	2	31-45	N+	9.78	4.09	77.57	171.43	1506.37	579.56	12.66	80.8	48.34	14.57	4.69
A20D3-2	2		N+	167.7(remove)	2.61	343.67	714.29	1228.25	1900.57	115.28	290.65	195.92	36.48	58.2
A20D3-3	2		N+	169.57(remove)	2.72	407.85	666.01	1236.96	1809.16	111.93	281.19	196.5	34.26	63.18
A20D3-4	2		N+	5.79	2.39	108.9	218.62	1086.88	611.05	6.18	98.44	60.34	15.47	0
A20D3-5	2		N+	4.28	2.12	249.67	477.14	1047.56	1443.51	15.43	240.09	144.38	18.3	0
A20D4-1	2		N+	0.85	1.95	78.18	20.84	390.86	150.23	0	4.11	9.54	9.43	0
A20D4-2	2		N+	3.01	2.01	108.04	360.48	701.75	1042.6	6.09	125.45	94.18	12.12	0
A20D4-3	2		N+	1.52	1.95	78.43	10.28	858.71	68	0	1.48	4.61	8.39	0
S21D5-1	1		N+	34.09	5.26	116.7	356.67	954.48	882.07	23.94	184.6	136.41	24.05	13.03
Extra6			N+	2.2	2.24	73.47	701.81	1935.2	4591.31	32.48	540.96	110.41	24.02	0.23
A20D1-1	3	46-70	N+	0.73	1.39	39.93	11.28	556.98	178.65	0	2.39	7.24	10.55	0
A20D1-2	3		N+	1.05	1.83	16.36	138.37	215.64	431.81	2.22	81.36	30.99	7.72	0
A20D1-3	3		N+	1.7	2.38	91.6	74.17	1562.39	453.75	4.88	41.33	30.4	16.47	0
A20D1-4	3		N+	1.06	1.69	26.54	45.83	669.03	98.07	0.44	20.03	12	6.45	0
A20D2-1	3		N+	1.11	1.39	4.63	57.82	330.99	226.3	0	25.08	14.91	3.64	0
A20D2-2	3		N+	1.27	1.69	8.71	5.56	520.49	31.03	0	0	2.46	4.18	0
A20D2-3	3		N+	2.76	3.37	21.56	51.36	410.26	288.04	0.58	27.31	15.87	5	17.98
A20D2-4	3		N+	7.86	1.69	14.86	8.32	520.5	134.82	0	7.57	6.29	9.68	0
A20D2-5	3		N+	0.66	1.84	47.08	9.22	640.55	103.13	0	3.7	5.96	7.05	0
A20D2-6	3		N+	1.1	1.87	31.85	5.16	241.66	67.23	0	0	4.05	2.71	0
A20D3-1	3		N+	1.28	2.36	35.33	17.13	1068.52	174.04	0	7.19	9.08	6.8	0
A20D3-2	3		N+	10.15	5.96	41.85	34.44	675.69	167.59	1.79	16.39	12.46	9.53	22.56
A20D3-3	3		N+	1.98	1.95	34.02	9.69	755.14	136.88	0	2.09	6.11	5.46	0
A20D3-4	3		N+	4.45	1.9	89.09	100.77	1200.1	504.23	0	54.51	27.93	6.34	0
S21D3-1	1		N+	1.17	2.16	38.11	26.74	533.47	185.39	0	13.22	14.24	9.06	0
S21D4-1	1		N+	5.17	3.09	55.96	63.56	930.97	443.99	2.38	47.93	41.13	7.39	20.59
S21D6-1	1		N+	1.66	2.04	75.88	214.43	776.74	667.74	4.42	118.6	70.69	12.43	0
S21D6-2	1		N+	1.16	1.87	35.84	70.7	1302.51	186.29	2.03	39.33	29.76	14.75	0
Extra2			N+	3.25	2.69	115.24	91.89	1175.29	448.4	4.8	55.88	41.31	8.41	10.3
Extra7			N+	1.07	1.45	117.97	33.47	2849.86	105.33	0	21.12	93.41	17.58	0
Extra8			N+	1.16	2.04	63.74	23.07	2299.88	271.18	3.77	0	20.93	27.16	0
Extra9			N+	1.33	2.04	42.29	84.18	673.83	492.5	0	39.3	38.04	10.48	16.78
Extra10			N+	1.5	3.15	31	63.11	991.4	506.61	0	47.09	39.11	14.76	0
Extra11			N+	0.62	2.69	201.64	2.94	1351.46	348.91	0	0	45.26	90.48	3.49
Extra12			N+	1.29	3.8	215.97	22.05	1100.24	361.27	0.24	14.68	24.97	59.74	0
Extra13			N+	1.98	2.04	113.24	147.26	1355.67	457.27	11.32	69.22	49.81	40.98	0
Extra14			N+	1.17	1.63	95.26	54.79	1210.32	348.39	0	26.44	26.28	4.71	0
A20D5-1	1	0-7	N-	0.91	1.63	1072.17	0	625.94	2690.54	5.99	0	39.27	10.83	0
A20D5-2	1		N-	0.54	1.79	957.66	0	1561.79	454.07	0	0	71.64	23.2	0
A20D5-3	1		N-	0.6	1.68	823.52	0	796.19	348.32	3.16	0	50.89	14.27	0
A20D5-4	1		N-	0.34	1.63	611.04	5	931.03	513.07	0.42	0	69.91	7.35	0
A20D5-5	1		N-	0.4	1.63	513.63	0	789.82	404.22	0	0	50.45	11.74	0
A20D5-1	2	15-30	N-	0.47	1.74	158.02	0	573.8	130.38	0	0	5.79	13.57	0
A20D5-2	2		N-	1.03	2.11	163.59	8.43	928.98	177.17	0	3.27	10.97	16.99	0
A20D5-3	2		N-	0.76	7.45	293.88	5.17	1261	232.8	0.9	0	19.83	23.2	0
A20D5-4	2		N-	3.37	2.27	190.54	6.8	1724.99	286.25	1.84	3.5	16.8	13.72	0
A20D5-5	2		N-	0.27	1.9	116.05	0	929.69	166.85	0	0	12.98	9.92	0
A20D6	1	0-7	M+	5.79	5.87	223.13	213.92	815.81	782.19	9.45	97.1	65.63	15.38	0
A20D9	1		M+	4.08	3.58	66.84	2110.84	550.96	7689.03	56.07	920.41	346.02	29.72	14.39
A20D10	1		M+	1.59	2.89	38.55	12.68	624.38	181.69	0	13.84	19.79	5.85	0
A20D1	1	8-14	M+	6.43	3.86	108.68	9.94	1019.87	279.46	13.82	12	14	7.36	102.89
A20D2	1		M+	8.79	8.69	64.15	677.49	1450.79	3031.77	218.83	422.52	126.89	24.75	103.08
A20D7	1		M+	0	1.24	48.72	6.32	457.63	122.07	0	7.54	28.5	9.99	0
A20D8	1		M+	4.14	2.88	52	8.61	808.8	69.95	16.88	5.99	4.65	27.73	96.21
A20D9	2		M+	4.08	3.47	122.64	1760.24	859.26	8412.65	67.07	1008.95	252.19	31.14	16.51
A20D10	2		M+	1.22	3.01	71.69	14.92	848.33	404.35	2.69	18.35	35.37	22.12	2.61
A20D1	2	15-30	M+	13.26	5.11	161.69	28.11	409.44	225.46	6.85	25.59	12.72	14.27	60.14
A20D2	2		M+	6.67	2.95	69.13	597.87	1539.37	3177.66	100.45	464.15	89.75	31.46	47.08
A20D3	1		M+	7.99	2.06	140.25	37.07	1905.41	253.88	17.16	23.41	20.29	16.58	27.95
A20D4	1		M+	3.33	1.88	312.33	171.52	1963.6	1053.98	9.85	152.54	47.62	11.21	22.87
A20D6	2		M+	10.79	2.03	111.66	675.55	366.85	1698.65	21.91	288.65	171.59	25.93	10.38
A20D8	2		M+	5.71	2.73	51.21	18.42	722.36	90.06	17.53	7.29	7.71	12.94	70.07
S20D1	1		M+	1.72	1.91	70.03	130.69	3365.2	907.22	25.23	163.82	24.93	12.89	64.87
S21D2	1		M+	1.66	2.32	3.72	27.94	263.96	131.34	0	12.7	12.95	3.48	0
A20D3	2	31-45	M+	5.42	1.95	140.34	15.4	1591.2	133.91	6.79	9.71	7.93	10.92	12.56
A20D4	2		M+	3.46	1.95	486.75	55.57	683.85	351.04	0	18.04	17.77	9.77	0
S21D5	1		M+	0.62	3.67	102.09	109.81	1453.31	263.83	0.54	39.53	47.5	12.5	0
A20D3	3	46-70	M+	9.28	2.01	42.72	19.01	631.55	185.99	0	12	7.93	4.78	14.67
S21D3	1		M+	0	1.57	68.49	79.5	583.81	407.99	0	55.46	24.95	2.08	4.11
S21D4	1		M+	0.8	2.28	105.85	106.27	1996.26	763.97	4.94	109.27	33.86	11.58	0
S21D6	1		M+	1.98	1.33	87.83	201.42	637.54	917.7	0	133.16	60.43	9.87	0
Extra1			M+	1.33	2.28	174.51	120.21	1419.6	452.8	7.22	63.82	41.49	9.43	0
A20D5	1	0-7	M-	0.91	2.22	35.88	7.15	1102.09	125.17	0	0	20.86	4.62	0
A20D5	2	15-30	M-	0.91	2.12	27.13	17.01	1023.24	196.47	0	6.62	11.69	8.45	0

## Sheet: FIG.7
NO.	TIME	NEONATAL AGE	GROUP	Cytokine Concentration											Cytokine Index (high:1<Cytokine Index<3, extremely high:Cytokine Index≥3, low:0<Cytokine Index<1)
				MCP-1 (pg/ml)	IL-8 (pg/ml)	VEGF-A (pg/ml)	IFNgamma (pg/ml)	IL-12p40 (pg/ml)	NGFbeta (pg/ml)	IL-10 (pg/ml)	SCF (pg/ml)	TNFalpha (pg/ml)	IL-6 (pg/ml)	IL-2 (pg/ml)	MCP-1	IL-8	VEGF-A	IFN-γ	IL-12p40	NGF-β	IL-10	SCF	TNF-α	IL-6	IL-2
Median concentration of all				114.237	900.365	12.925	2.105	266	0	0.84	17.1925	1.3	12.775	6.315
A20D6-1	1	0-7	N+	5792.51	380.13	41.25	2.73	474.49	8.69	10.31	32.41	10.45	128.41	56.05	50.7059	0.422195	3.19149	1.29691	1.7838	8.69	12.2738	1.88512	8.03846	10.0517	8.87569
A20D6-2	1		N+	4958.63	542.94	26.15	3.05	487.11	0.78	21.77	31.62	6.04	68.26	31.26	43.4063	0.603022	2.02321	1.44893	1.83124	0.78	25.9167	1.83917	4.64615	5.34325	4.95012
A20D6-3	1		N+	4977	1258.53	98.48	5.47	915.04	11.92	21.73	65.98	11.76	247.66	106.2	43.5671	1.3978	7.61934	2.59857	3.44	11.92	25.869	3.83772	9.04615	19.3863	16.8171
A20D6-4	1		N+	6011.88	2072.8	66.61	6.27	1151.14	6.71	34.18	87.62	7.78	298.39	125.39	52.6262	2.30218	5.15358	2.97862	4.32759	6.71	40.6905	5.09641	5.98462	23.3573	19.8559
A20D6-5	1		N+	2513.12	741.34	101.85	9.56	907.4	11.84	15	64.05	10.11	248.96	95.28	21.9991	0.823377	7.88008	4.54157	3.41128	11.84	17.8571	3.72546	7.77692	19.4881	15.0879
A20D6-6	1		N+	16187	3199.67	65.51	4.05	1776.41	10.84	189.95	145.72	8.38	485.9	213.28	141.696	3.55375	5.06847	1.92399	6.67823	10.84	226.131	8.47579	6.44615	38.0352	33.7736
A20D6-7	1		N+	9698.34	2543.15	133.83	2.83	625.36	4.09	23.51	49.87	7.33	160.93	72.13	84.8963	2.82458	10.3544	1.34442	2.35098	4.09	27.9881	2.90068	5.63846	12.5973	11.422
A20D9-1	1		N+	892.21	915.38	24.74	2.55	280.38	0	2.42	17.44	1.3	21.22	22.46	7.81013	1.01668	1.91412	1.2114	1.05406	0	2.88095	1.0144	1	1.66106	3.55661
A20D9-2	1		N+	354.51	1557.96	31.93	2.38	321.73	0	6.23	17.19	1	31	26.13	3.10327	1.73036	2.47041	1.13064	1.20951	0	7.41667	0.999855	0.769231	2.42661	4.13777
A20D9-3	1		N+	784.19	953.9	18.1	2.44	277.65	0	0.53	19.92	1.3	10.39	15.45	6.86456	1.05946	1.40039	1.15914	1.0438	0	0.630952	1.15864	1	0.813307	2.44656
A20D9-4	1		N+	294.42	564.5	14.39	2.32	258.67	0	0.25	13.82	1	12.22	16.67	2.57726	0.626968	1.11335	1.10214	0.972444	0	0.297619	0.803839	0.769231	0.956556	2.63975
A20D9-5	1		N+	678.77	473.43	26.34	2.32	216.02	0	3.03	16.4	1.15	18.43	21.13	5.94174	0.52582	2.03791	1.10214	0.812105	0	3.60714	0.953904	0.884615	1.44266	3.346
A20D9-6	1		N+	555.99	1274.66	32.57	3.58	392.69	0	4.18	24.92	1	14.68	22.93	4.86697	1.41571	2.51992	1.70071	1.47628	0	4.97619	1.44947	0.769231	1.14912	3.63104
A20D9-7	1		N+	688.64	1061.88	25.66	2.15	268.17	0	0.34	19.25	1.3	15.58	18.27	6.02814	1.17939	1.9853	1.02138	1.00816	0	0.404762	1.11967	1	1.21957	2.89311
A20D10-1	1		N+	671.85	1382.3	35.28	2.78	497.54	0	3.49	77.47	1.3	4.6	4.3	5.88117	1.53527	2.72959	1.32067	1.87045	0	4.15476	4.50603	1	0.360078	0.680918
A20D10-2	1		N+	965.49	1015.33	54.66	2.55	939.22	0	7.4	48.21	1.3	15.11	8.8	8.4516	1.12769	4.22901	1.2114	3.5309	0	8.80952	2.80413	1	1.18278	1.39351
A20D10-3	1		N+	309.52	1268.79	55.36	2.44	595.26	0	4.16	60.55	1.15	8.04	4.83	2.70944	1.4092	4.28317	1.15914	2.23782	0	4.95238	3.52188	0.884615	0.629354	0.764846
A20D10-4	1		N+	694.19	1212.59	28.4	2.21	531.6	0	4.78	31.96	1	5.59	2.11	6.07673	1.34678	2.19729	1.04988	1.9985	0	5.69048	1.85895	0.769231	0.437573	0.334125
A20D10-5	1		N+	671.03	1084.26	22.88	2.32	356.58	0	4.7	35.55	1.15	6.11	4.04	5.87399	1.20424	1.77021	1.10214	1.34053	0	5.59524	2.06776	0.884615	0.478278	0.639747
A20D1-1	1	8-14	N+	321.85	2041.48	12.78	1.43	537.35	0	4.03	17.65	0.78	12.87	13.02	2.81738	2.26739	0.988781	0.679335	2.02011	0	4.79762	1.02661	0.6	1.00744	2.06176
A20D1-2	1		N+	316.86	1367.69	13.75	1.84	299.92	0	0	13.08	0.89	2.97	0.97	2.7737	1.51904	1.06383	0.874109	1.12752	0	0	0.760797	0.684615	0.232485	0.153603
A20D1-3	1		N+	452.05	1996.38	10.07	1.39	353.71	0	4.81	12.89	0	4.29	0	3.95711	2.2173	0.77911	0.660333	1.32974	0	5.72619	0.749746	0	0.335812	0
A20D1-4	1		N+	199.35	1531.27	18.07	1.47	409.15	0	0	23.39	0	2.99	0	1.74505	1.70072	1.39807	0.698337	1.53816	0	0	1.36048	0	0.234051	0
A20D1-5	1		N+	458.7	3490.73	23.39	2.69	793.12	26.08	18.06	47.47	10.67	56.21	71.15	4.01532	3.87702	1.80967	1.27791	2.98165	26.08	21.5	2.76109	8.20769	4.4	11.2668
A20D1-6	1		N+	168.34	1924.87	5.56	1.69	313.95	0	0.58	18.48	1.27	11.94	2.71	1.4736	2.13788	0.430174	0.80285	1.18026	0	0.690476	1.07489	0.976923	0.934638	0.429137
A20D1-7	1		N+	87.78	2216.25	17.83	3.56	384.66	0	1.11	21.47	0	3.13	0	0.768399	2.4615	1.3795	1.69121	1.44609	0	1.32143	1.2488	0	0.24501	0
A20D2-1	1		N+	399.48	2191.36	39.29	1.57	135.65	0	7	45.65	0.99	0	0	3.49693	2.43386	3.03985	0.745843	0.509962	0	8.33333	2.65523	0.761538	0	0
A20D2-2	1		N+	196.44	2427.57	19.43	1.81	139.46	0	4.3	31.67	1.25	43.99	0.98	1.71958	2.69621	1.50329	0.859857	0.524286	0	5.11905	1.84208	0.961538	3.44344	0.155186
A20D2-3	1		N+	63.45	440.77	9.23	1.6	15.76	0	0.41	1.6	1.63	2.77	0	0.555422	0.489546	0.71412	0.760095	0.0592481	0	0.488095	0.0930638	1.25385	0.21683	0
A20D2-4	1		N+	86.44	697.89	8.71	2.06	34.84	0	0	2.72	1.69	5.89	0	0.756669	0.775119	0.673888	0.978622	0.130977	0	0	0.158209	1.3	0.461057	0
A20D2-5	1		N+	87.65	447.71	9.04	1.8	19.4	0	0	1.88	1.38	1.92	0	0.767261	0.497254	0.69942	0.855107	0.0729323	0	0	0.10935	1.06154	0.150294	0
A20D2-6	1		N+	125.71	1128.35	11.67	1.39	36.24	0	1.91	6.53	1.58	4.44	0	1.10043	1.25321	0.902901	0.660333	0.136241	0	2.27381	0.379817	1.21538	0.347554	0
A20D2-7	1		N+	91.72	347.36	7.54	1.61	17.74	0	0	6.13	1.27	3.14	0	0.802889	0.385799	0.583366	0.764846	0.0666917	0	0	0.356551	0.976923	0.245793	0
A20D7-1	1		N+	365.64	396.76	19.7	1.24	165.9	0	0	7.03	1.09	4.13	0.23	3.2007	0.440666	1.52418	0.589074	0.623684	0	0	0.408899	0.838462	0.323288	0.0364212
A20D7-2	1		N+	270.33	281.45	13.12	1.39	132.8	0	0	5.19	0	0	0	2.36639	0.312595	1.01509	0.660333	0.499248	0	0	0.301876	0	0	0
A20D7-3	1		N+	268.96	212.73	12.58	1.73	190.25	0	0	6.88	1.09	5.16	1.66	2.35439	0.236271	0.973308	0.821853	0.715226	0	0	0.400174	0.838462	0.403914	0.262866
A20D7-4	1		N+	223.28	394.22	8.87	1.63	84.73	0	0	4	1.09	0.39	0	1.95452	0.437845	0.686267	0.774347	0.318534	0	0	0.23266	0.838462	0.0305284	0
A20D7-5	1		N+	166.07	254.82	18.85	1.53	165.67	0	0	7.6	1.78	12.21	2.38	1.45373	0.283019	1.45841	0.726841	0.62282	0	0	0.442053	1.36923	0.955773	0.37688
A20D7-6	1		N+	232.28	227.79	11.9	1.24	173.38	0	0	5.29	1.51	0	0	2.03331	0.252997	0.920696	0.589074	0.651805	0	0	0.307692	1.16154	0	0
A20D7-7	1		N+	152.8	97.98	5.07	1.24	163.17	0	0	7.35	0	3.1	1.51	1.33756	0.108823	0.392263	0.589074	0.613421	0	0	0.427512	0	0.242661	0.239113
A20D8-1	1		N+	256.15	1418.82	18.37	0	536.15	0	6.76	29.08	0	0	0	2.24226	1.57583	1.42128	0	2.0156	0	8.04762	1.69144	0	0	0
A20D8-2	1		N+	217.78	1670.71	35.44	1.27	372.75	2.88	10.94	49.13	0.83	9.88	2.33	1.90638	1.85559	2.74197	0.603325	1.40132	2.88	13.0238	2.85764	0.638462	0.773386	0.368963
A20D8-3	1		N+	392.38	742.81	19.33	1.14	529.41	0	1.67	32.92	0	29.12	12.86	3.43477	0.82501	1.49555	0.541568	1.99026	0	1.9881	1.91479	0	2.27945	2.03642
A20D8-4	1		N+	321.03	1604.48	18.12	1.47	342.62	0	0.3	44.17	0.98	17.36	4.91	2.8102	1.78203	1.40193	0.698337	1.28805	0	0.357143	2.56914	0.753846	1.3589	0.777514
A20D8-5	1		N+	192.04	1589.94	16.3	1.98	429.65	0	4.78	33.75	1.32	27.65	20.69	1.68106	1.76588	1.26112	0.940618	1.61523	0	5.69048	1.96307	1.01538	2.16438	3.27633
A20D8-6	1		N+	276.59	912	16.79	1.73	387.78	0	3	25.83	1.46	2.13	0	2.42118	1.01292	1.29903	0.821853	1.45782	0	3.57143	1.5024	1.12308	0.166732	0
A20D9-1	2		N+	187.82	716.85	18.62	2.21	255.65	0	1.5	10.81	1	14.48	18.03	1.64412	0.796177	1.44062	1.04988	0.96109	0	1.78571	0.628763	0.769231	1.13346	2.85511
A20D9-2	2		N+	141.94	793.88	14.46	2.44	187.35	0	1.95	11.51	1.3	6.6	3.41	1.2425	0.881731	1.11876	1.15914	0.704323	0	2.32143	0.669478	1	0.516634	0.539984
A20D9-3	2		N+	237.55	639.64	16.86	2.32	226.94	0	0.15	10.88	1.08	22.29	15.14	2.07944	0.710423	1.30445	1.10214	0.853158	0	0.178571	0.632834	0.830769	1.74481	2.39747
A20D9-4	2		N+	253.39	555.45	12	2.1	190.1	0	0	16.4	1.3	0.76	3.04	2.2181	0.616916	0.928433	0.997625	0.714662	0	0	0.953904	1	0.0594912	0.481394
A20D9-5	2		N+	189.46	617.84	9.74	2.49	176.26	0	0.34	7.94	1.58	17.77	3.59	1.65847	0.686211	0.753578	1.1829	0.662632	0	0.404762	0.461829	1.21538	1.391	0.568488
A20D9-6	2		N+	266.34	730.1	17.51	2.32	289.59	0	2.78	12.39	1.15	10.16	5.71	2.33146	0.810893	1.35474	1.10214	1.08868	0	3.30952	0.720663	0.884615	0.795303	0.904196
A20D9-7	2		N+	252.62	987.13	25.23	2.44	189.67	0	2.86	12.33	1.44	18.43	10.71	2.21136	1.09637	1.95203	1.15914	0.713045	0	3.40476	0.717173	1.10769	1.44266	1.69596
A20D9-8	2		N+	218.44	2076.77	20.48	2.32	495.85	0	3.75	43.55	1.87	3.02	11.21	1.91216	2.30659	1.58453	1.10214	1.8641	0	4.46429	2.53308	1.43846	0.236399	1.77514
A20D10-1	2		N+	261.93	1606.49	66.71	2.1	703.81	0	5.56	30.62	1.22	4.09	0.79	2.29285	1.78427	5.16132	0.997625	2.6459	0	6.61905	1.78101	0.938462	0.320157	0.125099
A20D10-2	2		N+	299.33	840.74	31.16	2.55	442.06	0	4.96	12.58	4.88	7.8	3.04	2.62024	0.933777	2.41083	1.2114	1.66188	0	5.90476	0.731714	3.75385	0.610568	0.481394
A20D10-3	2		N+	256.71	1725.96	43.59	2.68	770.09	0	5.43	59.6	1.34	132.27	29.98	2.24716	1.91696	3.37253	1.27316	2.89508	0	6.46429	3.46663	1.03077	10.3538	4.74743
A20D10-4	2		N+	215.76	1932.07	17.01	3.84	328.29	1.08	5.23	17.2	1.44	12.48	4.57	1.8887	2.14587	1.31605	1.82423	1.23417	1.08	6.22619	1.00044	1.10769	0.976908	0.723674
A20D10-5	2		N+	335.19	1307.33	20.97	1.8	810.62	0	2.68	23.27	1.34	7.47	4.04	2.93415	1.452	1.62244	0.855107	3.04744	0	3.19048	1.3535	1.03077	0.584736	0.639747
A20D10-6	2		N+	287.16	709.58	18.81	2.38	674.49	0	4.78	9.23	1.15	5.86	33.04	2.51371	0.788103	1.45532	1.13064	2.53568	0	5.69048	0.536862	0.884615	0.458708	5.23199
A20D1-1	2	15-30	N+	43.44	609.06	12.91	1.69	81.63	0	0	4.73	1.27	10.48	5.03	0.38026	0.676459	0.998839	0.80285	0.30688	0	0	0.27512	0.976923	0.820352	0.796516
A20D1-2	2		N+	83.49	883.52	13.91	1.65	147.55	0	2.56	6.69	0.84	13.53	0	0.730846	0.981291	1.07621	0.783848	0.554699	0	3.04762	0.389123	0.646154	1.0591	0
A20D1-3	2		N+	31.79	478.16	12.95	4.24	127.38	0	0	5.33	1.05	8.87	6.58	0.27828	0.531074	1.00193	2.01425	0.478872	0	0	0.310019	0.807692	0.694325	1.04196
A20D1-4	2		N+	24.12	1094.53	12.18	2.35	158.91	0	0	7.96	0.84	25.43	8.41	0.211139	1.21565	0.94236	1.11639	0.597406	0	0	0.462993	0.646154	1.99061	1.33175
A20D1-5	2		N+	40	621.25	17.29	5.84	379.29	0	2.7	28.07	1.32	74.17	19.14	0.350148	0.689998	1.33772	2.77435	1.4259	0	3.21429	1.63269	1.01538	5.80587	3.03088
A20D1-6	2		N+	168.69	683.85	29.17	1.69	138.82	0	0	4.03	2.91	4.86	0	1.47666	0.759525	2.25687	0.80285	0.52188	0	0	0.234405	2.23846	0.380431	0
A20D1-7	2		N+	68.66	588.64	13.03	1.47	87.53	0	0	5.09	0.95	1.79	2.02	0.601029	0.653779	1.00812	0.698337	0.32906	0	0	0.296059	0.730769	0.140117	0.319873
A20D2-1	2		N+	49.96	727.9	6.49	1.54	70.16	0	0.78	4.36	1.27	10.73	3.98	0.437335	0.80845	0.502128	0.731591	0.263759	0	0.928571	0.253599	0.976923	0.839922	0.630245
A20D2-2	2		N+	74.7	567.83	8.58	1.54	76.68	0	0	4.4	3.06	6.12	2.87	0.653901	0.630666	0.66383	0.731591	0.288271	0	0	0.255926	2.35385	0.479061	0.454473
A20D2-3	2		N+	63.53	681.69	9.06	1.39	54.51	0	0	3.17	0.84	0	0	0.556122	0.757126	0.700967	0.660333	0.204925	0	0	0.184383	0.646154	0	0
A20D2-4	2		N+	39.37	467.55	7.91	1.42	102.28	0	0	5.56	1.34	14.29	5.6	0.344633	0.519289	0.611992	0.674584	0.384511	0	0	0.323397	1.03077	1.11859	0.886778
A20D2-5	2		N+	49.94	388.11	6.72	0.16	37.3	0	0	2.55	1	2.99	0	0.437159	0.431059	0.519923	0.0760095	0.140226	0	0	0.14832	0.769231	0.234051	0
A20D2-6	2		N+	18.36	400.44	5.33	1.39	16.42	0	0	1.74	0.84	0.7	0	0.160718	0.444753	0.412379	0.660333	0.0617293	0	0	0.101207	0.646154	0.0547945	0
A20D2-7	2		N+	57.71	457.94	10.04	1.58	57.9	0	0	3.56	1.22	6.06	0.01	0.505176	0.508616	0.776789	0.750594	0.217669	0	0	0.207067	0.938462	0.474364	0.00158353
A20D3-1	1		N+	93.47	666	11.45	2.55	167.96	0	0	6.9	0.4	4.82	0	0.818208	0.7397	0.88588	1.2114	0.631429	0	0	0.401338	0.307692	0.377299	0
A20D3-2	1		N+	102.21	586.59	12.21	1.95	104.62	0	0	4.32	1.34	3.22	0	0.894715	0.651502	0.944681	0.926366	0.393308	0	0	0.251272	1.03077	0.252055	0
A20D3-3	1		N+	134.56	763.1	10.49	1.74	161.3	0	0	4	0.66	0	0	1.1779	0.847545	0.811605	0.826603	0.606391	0	0	0.23266	0.507692	0	0
A20D3-4	1		N+	118.27	471.45	12.4	1.95	86	0	0	4.05	1.04	3.61	0	1.0353	0.523621	0.959381	0.926366	0.323308	0	0	0.235568	0.8	0.282583	0
A20D3-5	1		N+	198.94	1046.91	19.33	1.75	250.58	0	1.91	12.72	1.46	11.31	4.1	1.74146	1.16276	1.49555	0.831354	0.94203	0	2.27381	0.739857	1.12308	0.885323	0.649248
A20D4-1	1		N+	77.92	929.46	6.34	1.74	301.18	0	0	7.93	0.4	11.08	3.14	0.682088	1.03231	0.490522	0.826603	1.13226	0	0	0.461248	0.307692	0.867319	0.497229
A20D4-2	1		N+	103.12	1239.93	9.04	2.28	173.12	0	0	8.29	0.4	0	0	0.902681	1.37714	0.69942	1.08314	0.650827	0	0	0.482187	0.307692	0	0
A20D4-3	1		N+	78.31	1066.8	10.21	1.63	244.76	0	0	4.26	1.03	0	0	0.685502	1.18485	0.789942	0.774347	0.92015	0	0	0.247782	0.792308	0	0
A20D6-1	2		N+	31.09	867.88	11.06	4.15	92.62	24.4	6.93	9.24	23.41	18.42	6.05	0.272152	0.96392	0.855706	1.9715	0.348195	24.4	8.25	0.537444	18.0077	1.44188	0.958036
A20D6-2	2		N+	45.44	945.57	14.5	3.02	218.13	6.1	3.57	14.3	4.74	57.46	28.86	0.397768	1.05021	1.12186	1.43468	0.820038	6.1	4.25	0.831758	3.64615	4.49785	4.57007
A20D6-3	2		N+	174.58	528.87	37.64	60.22	393.36	3.78	1.73	22.47	7.39	83.83	50.79	1.52822	0.587395	2.91219	28.6081	1.4788	3.78	2.05952	1.30697	5.68462	6.56204	8.04276
A20D6-4	2		N+	110.85	1015.24	18.05	13.81	114.05	46.5	5.66	8.73	32.87	16.19	5.39	0.970347	1.12759	1.39652	6.56057	0.428759	46.5	6.7381	0.50778	25.2846	1.26732	0.853523
A20D6-5	2		N+	51.08	591.42	9.63	3.24	59.6	0.78	0	5.93	9.54	8.23	1.88	0.447139	0.656867	0.745068	1.53919	0.22406	0.78	0	0.344918	7.33846	0.644227	0.297704
A20D6-6	2		N+	72.01	692.49	17.58	4.71	392.32	11.48	6.7	20.39	15.43	70.19	38.48	0.630353	0.769121	1.36015	2.23753	1.47489	11.48	7.97619	1.18598	11.8692	5.49432	6.09343
A20D6-7	2		N+	48.4	1164.29	12.39	2.28	114.26	2.42	0	6.35	6.03	0	0	0.423679	1.29313	0.958607	1.08314	0.429549	2.42	0	0.369347	4.63846	0	0
A20D7-1	2		N+	83.6	921.84	7.47	1.34	327.39	0	0	10.35	0.59	9.68	20.74	0.731809	1.02385	0.57795	0.63658	1.23079	0	0	0.602007	0.453846	0.75773	3.28424
A20D7-2	2		N+	98.82	820.78	5.27	1.49	213.89	0	0	8.12	0.67	8.98	3.92	0.86504	0.911608	0.407737	0.707838	0.804098	0	0	0.472299	0.515385	0.702935	0.620744
A20D7-3	2		N+	71.7	1080.68	9.63	1.34	99.85	0	0	7.45	0	5.73	1.34	0.62764	1.20027	0.745068	0.63658	0.375376	0	0	0.433328	0	0.448532	0.212193
A20D7-4	2		N+	45.64	301.55	2.18	0.17	168.82	0	0	8.99	0	10.44	2.1	0.399519	0.33492	0.168665	0.0807601	0.634662	0	0	0.522902	0	0.817221	0.332542
A20D7-5	2		N+	55.65	596.35	2.64	1.63	162.94	0	0	6.56	0.59	0	0	0.487143	0.662342	0.204255	0.774347	0.612556	0	0	0.381562	0.453846	0	0
A20D7-6	2		N+	67.92	665.21	4.44	1.93	157.95	0	0	7.55	0	0	0	0.594551	0.738823	0.34352	0.916865	0.593797	0	0	0.439145	0	0	0
A20D8-1	2		N+	85.28	888.73	9.31	1.93	144.55	0	0	7.19	2.57	8.6	2.24	0.746515	0.987077	0.720309	0.916865	0.543421	0	0	0.418206	1.97692	0.67319	0.354711
A20D8-2	2		N+	68.81	735.85	7.44	2.03	150.21	0	0	4.87	1.78	0	0	0.602342	0.81728	0.575629	0.964371	0.564699	0	0	0.283263	1.36923	0	0
A20D8-3	2		N+	65.55	1066.24	8.34	6.61	152.08	0	0	8.73	1.44	15.7	9.08	0.573805	1.18423	0.645261	3.14014	0.571729	0	0	0.50778	1.10769	1.22896	1.43785
A20D8-4	2		N+	60.52	870.68	10.03	4.97	161.69	0	3.48	11.32	4.21	13.55	5.1	0.529773	0.96703	0.776015	2.36105	0.607857	0	4.14286	0.658427	3.23846	1.06067	0.807601
A20D8-5	2		N+	147.04	2071.2	16.6	2.27	537.38	0	5.83	36.76	1.3	21.01	11.05	1.28714	2.3004	1.28433	1.07838	2.02023	0	6.94048	2.13814	1	1.64462	1.7498
A20D8-6	2		N+	102.55	1518.32	17.09	2.55	303.46	0	4.62	17.07	1.44	6.1	4.39	0.897691	1.68634	1.32224	1.2114	1.14083	0	5.5	0.992875	1.10769	0.477495	0.69517
S20D1-1	1		N+	316.92	5875.41	9.92	2.44	447.66	0	10.97	29.92	1.44	11.74	5.8	2.77422	6.52559	0.767505	1.15914	1.68293	0	13.0595	1.74029	1.10769	0.918982	0.918448
S21D2-1	1		N+	41.87	935.98	5.92	2.21	181.43	0	0	8.58	1.22	4.33	3.58	0.366517	1.03956	0.458027	1.04988	0.682068	0	0	0.499055	0.938462	0.338943	0.566904
S21D2-2	1		N+	72.47	1438.51	4.57	2.1	161.4	0	0.34	13.2	1	7.55	3.13	0.63438	1.5977	0.353578	0.997625	0.606767	0	0.404762	0.767777	0.769231	0.590998	0.495645
S21D2-3	1		N+	110.42	1041	8.12	2.38	143.02	0	3.39	9.99	1.44	13.13	7.86	0.966583	1.1562	0.62824	1.13064	0.537669	0	4.03571	0.581067	1.10769	1.02779	1.24466
S21D2-4	1		N+	46.73	499.26	7.91	2.55	601.23	0	0	19.92	1.3	17.12	94.85	0.40906	0.554508	0.611992	1.2114	2.26026	0	0	1.15864	1	1.34012	15.0198
S21D2-5	1		N+	127.73	856.93	7.23	1.69	227.73	0	0	19.13	0	8.63	0	1.11811	0.951758	0.559381	0.80285	0.856128	0	0	1.11269	0	0.675538	0
Extra3			N+	132.22	643.48	9.21	21.85	218.52	4.62	0.23	20.82	1.98	35.13	17.03	1.15741	0.714688	0.712573	10.38	0.821504	4.62	0.27381	1.21099	1.52308	2.7499	2.69675
Extra4			N+	117.25	1267.58	31.48	2.51	537.93	13.54	11	60.47	4.2	121.88	72.6	1.02637	1.40785	2.43559	1.1924	2.02229	13.54	13.0952	3.51723	3.23077	9.54051	11.4964
Extra5			N+	296.87	1637.76	23.7	2.58	558.94	0	5.8	21.82	0.79	18.97	7.38	2.59871	1.819	1.83366	1.22565	2.10128	0	6.90476	1.26916	0.607692	1.48493	1.16865
A20D3-1	2	31-45	N+	77.57	1506.37	14.57	4.09	579.56	4.69	12.66	48.34	9.78	171.43	80.8	0.679024	1.67307	1.12727	1.94299	2.1788	4.69	15.0714	2.81169	7.52308	13.4192	12.7949
A20D3-2	2		N+	343.67	1228.25	36.48	2.61	1900.57	58.2	115.28	195.92	167.7(remove)	714.29	290.65	3.00838	1.36417	2.82244	1.2399	7.145	58.2	137.238	11.3957	129	55.9131	46.0253
A20D3-3	2		N+	407.85	1236.96	34.26	2.72	1809.16	63.18	111.93	196.5	169.57(remove)	666.01	281.19	3.57019	1.37384	2.65068	1.29216	6.80135	63.18	133.25	11.4294	130.438	52.1339	44.5273
A20D3-4	2		N+	108.9	1086.88	15.47	2.39	611.05	0	6.18	60.34	5.79	218.62	98.44	0.953277	1.20715	1.19691	1.13539	2.29718	0	7.35714	3.50967	4.45385	17.1131	15.5883
A20D3-5	2		N+	249.67	1047.56	18.3	2.12	1443.51	0	15.43	144.38	4.28	477.14	240.09	2.18553	1.16348	1.41586	1.00713	5.42673	0	18.369	8.39785	3.29231	37.3495	38.019
A20D4-1	2		N+	78.18	390.86	9.43	1.95	150.23	0	0	9.54	0.85	20.84	4.11	0.684364	0.434113	0.729594	0.926366	0.564774	0	0	0.554893	0.653846	1.63131	0.650831
A20D4-2	2		N+	108.04	701.75	12.12	2.01	1042.6	0	6.09	94.18	3.01	360.48	125.45	0.945749	0.779406	0.937718	0.954869	3.91955	0	7.25	5.47797	2.31538	28.2176	19.8654
A20D4-3	2		N+	78.43	858.71	8.39	1.95	68	0	0	4.61	1.52	10.28	1.48	0.686552	0.953735	0.64913	0.926366	0.255639	0	0	0.26814	1.16923	0.804697	0.234363
S21D5-1	1		N+	116.7	954.48	24.05	5.26	882.07	13.03	23.94	136.41	34.09	356.67	184.6	1.02156	1.0601	1.86074	2.49881	3.31605	13.03	28.5	7.93427	26.2231	27.9194	29.232
Extra6			N+	73.47	1935.2	24.02	2.24	4591.31	0.23	32.48	110.41	2.2	701.81	540.96	0.643134	2.14935	1.85841	1.06413	17.2606	0.23	38.6667	6.42199	1.69231	54.9362	85.6627
A20D1-1	3	46-70	N+	39.93	556.98	10.55	1.39	178.65	0	0	7.24	0.73	11.28	2.39	0.349535	0.618616	0.816248	0.660333	0.671617	0	0	0.421114	0.561538	0.882975	0.378464
A20D1-2	3		N+	16.36	215.64	7.72	1.83	431.81	0	2.22	30.99	1.05	138.37	81.36	0.14321	0.239503	0.597292	0.869359	1.62335	0	2.64286	1.80253	0.807692	10.8313	12.8836
A20D1-3	3		N+	91.6	1562.39	16.47	2.38	453.75	0	4.88	30.4	1.7	74.17	41.33	0.801838	1.73529	1.27427	1.13064	1.70583	0	5.80952	1.76821	1.30769	5.80587	6.54473
A20D1-4	3		N+	26.54	669.03	6.45	1.69	98.07	0	0.44	12	1.06	45.83	20.03	0.232323	0.743065	0.499033	0.80285	0.368684	0	0.52381	0.697979	0.815385	3.58748	3.17181
A20D2-1	3		N+	4.63	330.99	3.64	1.39	226.3	0	0	14.91	1.11	57.82	25.08	0.0405296	0.367618	0.281625	0.660333	0.850752	0	0	0.867239	0.853846	4.52603	3.9715
A20D2-2	3		N+	8.71	520.49	4.18	1.69	31.03	0	0	2.46	1.27	5.56	0	0.0762447	0.578088	0.323404	0.80285	0.116654	0	0	0.143086	0.976923	0.435225	0
A20D2-3	3		N+	21.56	410.26	5	3.37	288.04	17.98	0.58	15.87	2.76	51.36	27.31	0.18873	0.45566	0.386847	1.60095	1.08286	17.98	0.690476	0.923077	2.12308	4.02035	4.32462
A20D2-4	3		N+	14.86	520.5	9.68	1.69	134.82	0	0	6.29	7.86	8.32	7.57	0.13008	0.578099	0.748936	0.80285	0.506842	0	0	0.365857	6.04615	0.651272	1.19873
A20D2-5	3		N+	47.08	640.55	7.05	1.84	103.13	0	0	5.96	0.66	9.22	3.7	0.412124	0.711434	0.545455	0.874109	0.387707	0	0	0.346663	0.507692	0.721722	0.585907
A20D2-6	3		N+	31.85	241.66	2.71	1.87	67.23	0	0	4.05	1.1	5.16	0	0.278805	0.268402	0.209671	0.888361	0.252744	0	0	0.235568	0.846154	0.403914	0
A20D3-1	3		N+	35.33	1068.52	6.8	2.36	174.04	0	0	9.08	1.28	17.13	7.19	0.309268	1.18676	0.526112	1.12114	0.654286	0	0	0.528137	0.984615	1.3409	1.13856
A20D3-2	3		N+	41.85	675.69	9.53	5.96	167.59	22.56	1.79	12.46	10.15	34.44	16.39	0.366342	0.750462	0.737331	2.83135	0.630038	22.56	2.13095	0.724735	7.80769	2.69589	2.59541
A20D3-3	3		N+	34.02	755.14	5.46	1.95	136.88	0	0	6.11	1.98	9.69	2.09	0.297801	0.838704	0.422437	0.926366	0.514586	0	0	0.355388	1.52308	0.758513	0.330958
A20D3-4	3		N+	89.09	1200.1	6.34	1.9	504.23	0	0	27.93	4.45	100.77	54.51	0.779867	1.3329	0.490522	0.902613	1.8956	0	0	1.62455	3.42308	7.88806	8.63183
S21D3-1	1		N+	38.11	533.47	9.06	2.16	185.39	0	0	14.24	1.17	26.74	13.22	0.333603	0.592504	0.700967	1.02613	0.696955	0	0	0.828268	0.9	2.09315	2.09343
S21D4-1	1		N+	55.96	930.97	7.39	3.09	443.99	20.59	2.38	41.13	5.17	63.56	47.93	0.489857	1.03399	0.57176	1.46793	1.66914	20.59	2.83333	2.39232	3.97692	4.97534	7.58987
S21D6-1	1		N+	75.88	776.74	12.43	2.04	667.74	0	4.42	70.69	1.66	214.43	118.6	0.66423	0.862695	0.961702	0.969121	2.5103	0	5.2619	4.11168	1.27692	16.7851	18.7807
S21D6-2	1		N+	35.84	1302.51	14.75	1.87	186.29	0	2.03	29.76	1.16	70.7	39.33	0.313732	1.44665	1.1412	0.888361	0.700338	0	2.41667	1.73099	0.892308	5.53425	6.22803
Extra2			N+	115.24	1175.29	8.41	2.69	448.4	10.3	4.8	41.31	3.25	91.89	55.88	1.00878	1.30535	0.650677	1.27791	1.68571	10.3	5.71429	2.40279	2.5	7.19295	8.84877
Extra7			N+	117.97	2849.86	17.58	1.45	105.33	0	0	93.41	1.07	33.47	21.12	1.03267	3.16523	1.36015	0.688836	0.395977	0	0	5.43318	0.823077	2.61996	3.34442
Extra8			N+	63.74	2299.88	27.16	2.04	271.18	0	3.77	20.93	1.16	23.07	0	0.55796	2.55439	2.10135	0.969121	1.01947	0	4.4881	1.21739	0.892308	1.80587	0
Extra9			N+	42.29	673.83	10.48	2.04	492.5	16.78	0	38.04	1.33	84.18	39.3	0.370194	0.748396	0.810832	0.969121	1.8515	16.78	0	2.21259	1.02308	6.58943	6.22328
Extra10			N+	31	991.4	14.76	3.15	506.61	0	0	39.11	1.5	63.11	47.09	0.271364	1.10111	1.14197	1.49644	1.90455	0	0	2.27483	1.15385	4.94012	7.45685
Extra11			N+	201.64	1351.46	90.48	2.69	348.91	3.49	0	45.26	0.62	2.94	0	1.76509	1.50101	7.00039	1.27791	1.31169	3.49	0	2.63254	0.476923	0.230137	0
Extra12			N+	215.97	1100.24	59.74	3.8	361.27	0	0.24	24.97	1.29	22.05	14.68	1.89054	1.22199	4.62205	1.80523	1.35816	0	0.285714	1.45238	0.992308	1.72603	2.32462
Extra13			N+	113.24	1355.67	40.98	2.04	457.27	0	11.32	49.81	1.98	147.26	69.22	0.991268	1.50569	3.1706	0.969121	1.71906	0	13.4762	2.89719	1.52308	11.5272	10.9612
Extra14			N+	95.26	1210.32	4.71	1.63	348.39	0	0	26.28	1.17	54.79	26.44	0.833877	1.34425	0.36441	0.774347	1.30974	0	0	1.52857	0.9	4.28885	4.18686
A20D5-1	1	0-7	N-	1072.17	625.94	10.83	1.63	2690.54	0	5.99	39.27	0.91	0	0	9.38545	0.695207	0.837911	0.774347	10.1148	0	7.13095	2.28414	0.7	0	0
A20D5-2	1		N-	957.66	1561.79	23.2	1.79	454.07	0	0	71.64	0.54	0	0	8.38306	1.73462	1.79497	0.850356	1.70703	0	0	4.16693	0.415385	0	0
A20D5-3	1		N-	823.52	796.19	14.27	1.68	348.32	0	3.16	50.89	0.6	0	0	7.20884	0.884297	1.10406	0.7981	1.30947	0	3.7619	2.96001	0.461538	0	0
A20D5-4	1		N-	611.04	931.03	7.35	1.63	513.07	0	0.42	69.91	0.34	5	0	5.34886	1.03406	0.568665	0.774347	1.92883	0	0.5	4.06631	0.261538	0.391389	0
A20D5-5	1		N-	513.63	789.82	11.74	1.63	404.22	0	0	50.45	0.4	0	0	4.49616	0.877222	0.908317	0.774347	1.51962	0	0	2.93442	0.307692	0	0
A20D5-1	2	15-30	N-	158.02	573.8	13.57	1.74	130.38	0	0	5.79	0.47	0	0	1.38326	0.637297	1.0499	0.826603	0.49015	0	0	0.336775	0.361538	0	0
A20D5-2	2		N-	163.59	928.98	16.99	2.11	177.17	0	0	10.97	1.03	8.43	3.27	1.43202	1.03178	1.31451	1.00238	0.666053	0	0	0.638069	0.792308	0.659883	0.517815
A20D5-3	2		N-	293.88	1261	23.2	7.45	232.8	0	0.9	19.83	0.76	5.17	0	2.57254	1.40054	1.79497	3.53919	0.875188	0	1.07143	1.15341	0.584615	0.404697	0
A20D5-4	2		N-	190.54	1724.99	13.72	2.27	286.25	0	1.84	16.8	3.37	6.8	3.5	1.66793	1.91588	1.06151	1.07838	1.07613	0	2.19048	0.97717	2.59231	0.53229	0.554236
A20D5-5	2		N-	116.05	929.69	9.92	1.9	166.85	0	0	12.98	0.27	0	0	1.01587	1.03257	0.767505	0.902613	0.627256	0	0	0.75498	0.207692	0	0
A20D6	1	0-7	M+	223.13	815.81	15.38	5.87	782.19	0	9.45	65.63	5.79	213.92	97.1	1.95321	0.906088	1.18994	2.7886	2.94056	0	11.25	3.81736	4.45385	16.7452	15.3761
A20D9	1		M+	66.84	550.96	29.72	3.58	7689.03	14.39	56.07	346.02	4.08	2110.84	920.41	0.585097	0.61193	2.29942	1.70071	28.9061	14.39	66.75	20.1262	3.13846	165.232	145.75
A20D10	1		M+	38.55	624.38	5.85	2.89	181.69	0	0	19.79	1.59	12.68	13.84	0.337455	0.693474	0.452611	1.37292	0.683045	0	0	1.15108	1.22308	0.992564	2.19161
A20D1	1	8-14	M+	108.68	1019.87	7.36	3.86	279.46	102.89	13.82	14	6.43	9.94	12	0.951351	1.13273	0.569439	1.83373	1.0506	102.89	16.4524	0.814309	4.94615	0.778082	1.90024
A20D2	1		M+	64.15	1450.79	24.75	8.69	3031.77	103.08	218.83	126.89	8.79	677.49	422.52	0.561549	1.61134	1.91489	4.12827	11.3976	103.08	260.512	7.38054	6.76154	53.0325	66.9074
A20D7	1		M+	48.72	457.63	9.99	1.24	122.07	0	0	28.5	0	6.32	7.54	0.42648	0.508272	0.772921	0.589074	0.45891	0	0	1.6577	0	0.494716	1.19398
A20D8	1		M+	52	808.8	27.73	2.88	69.95	96.21	16.88	4.65	4.14	8.61	5.99	0.455192	0.898302	2.14545	1.36817	0.26297	96.21	20.0952	0.270467	3.18462	0.673973	0.948535
A20D9	2		M+	122.64	859.26	31.14	3.47	8412.65	16.51	67.07	252.19	4.08	1760.24	1008.95	1.07355	0.954346	2.40928	1.64846	31.6265	16.51	79.8452	14.6686	3.13846	137.788	159.77
A20D10	2		M+	71.69	848.33	22.12	3.01	404.35	2.61	2.69	35.37	1.22	14.92	18.35	0.627552	0.942207	1.71141	1.42993	1.52011	2.61	3.20238	2.05729	0.938462	1.16791	2.90578
A20D1	2	15-30	M+	161.69	409.44	14.27	5.11	225.46	60.14	6.85	12.72	13.26	28.11	25.59	1.41538	0.454749	1.10406	2.42755	0.847594	60.14	8.15476	0.739857	10.2	2.20039	4.05226
A20D2	2		M+	69.13	1539.37	31.46	2.95	3177.66	47.08	100.45	89.75	6.67	597.87	464.15	0.605143	1.70972	2.43404	1.40143	11.9461	47.08	119.583	5.2203	5.13077	46.8	73.4996
A20D3	1		M+	140.25	1905.41	16.58	2.06	253.88	27.95	17.16	20.29	7.99	37.07	23.41	1.22771	2.11626	1.28279	0.978622	0.954436	27.95	20.4286	1.18017	6.14615	2.90176	3.70705
A20D4	1		M+	312.33	1963.6	11.21	1.88	1053.98	22.87	9.85	47.62	3.33	171.52	152.54	2.73404	2.18089	0.867311	0.893112	3.96233	22.87	11.7262	2.76981	2.56154	13.4262	24.1552
A20D6	2		M+	111.66	366.85	25.93	2.03	1698.65	10.38	21.91	171.59	10.79	675.55	288.65	0.977437	0.407446	2.00619	0.964371	6.3859	10.38	26.0833	9.98051	8.3	52.8806	45.7086
A20D8	2		M+	51.21	722.36	12.94	2.73	90.06	70.07	17.53	7.71	5.71	18.42	7.29	0.448277	0.802297	1.00116	1.29691	0.338571	70.07	20.869	0.448451	4.39231	1.44188	1.15439
S20D1	1		M+	70.03	3365.2	12.89	1.91	907.22	64.87	25.23	24.93	1.72	130.69	163.82	0.613021	3.7376	0.997292	0.907363	3.4106	64.87	30.0357	1.45005	1.32308	10.2301	25.9414
S21D2	1		M+	3.72	263.96	3.48	2.32	131.34	0	0	12.95	1.66	27.94	12.7	0.0325637	0.29317	0.269246	1.10214	0.493759	0	0	0.753235	1.27692	2.18708	2.01108
A20D3	2	31-45	M+	140.34	1591.2	10.92	1.95	133.91	12.56	6.79	7.93	5.42	15.4	9.71	1.22849	1.76728	0.844874	0.926366	0.503421	12.56	8.08333	0.461248	4.16923	1.20548	1.53761
A20D4	2		M+	486.75	683.85	9.77	1.95	351.04	0	0	17.77	3.46	55.57	18.04	4.26086	0.759525	0.755899	0.926366	1.3197	0	0	1.03359	2.66154	4.3499	2.85669
S21D5	1		M+	102.09	1453.31	12.5	3.67	263.83	0	0.54	47.5	0.62	109.81	39.53	0.893665	1.61413	0.967118	1.74347	0.991842	0	0.642857	2.76283	0.476923	8.59569	6.2597
A20D3	3	46-70	M+	42.72	631.55	4.78	2.01	185.99	14.67	0	7.93	9.28	19.01	12	0.373958	0.701438	0.369826	0.954869	0.699211	14.67	0	0.461248	7.13846	1.48806	1.90024
S21D3	1		M+	68.49	583.81	2.08	1.57	407.99	4.11	0	24.95	0	79.5	55.46	0.59954	0.648415	0.160928	0.745843	1.5338	4.11	0	1.45121	0	6.22309	8.78226
S21D4	1		M+	105.85	1996.26	11.58	2.28	763.97	0	4.94	33.86	0.8	106.27	109.27	0.926578	2.21717	0.895938	1.08314	2.87207	0	5.88095	1.96946	0.615385	8.31859	17.3032
S21D6	1		M+	87.83	637.54	9.87	1.33	917.7	0	0	60.43	1.98	201.42	133.16	0.768837	0.708091	0.763636	0.631829	3.45	0	0	3.5149	1.52308	15.7667	21.0863
Extra1			M+	174.51	1419.6	9.43	2.28	452.8	0	7.22	41.49	1.33	120.21	63.82	1.52761	1.57669	0.729594	1.08314	1.70226	0	8.59524	2.41326	1.02308	9.40978	10.1061
A20D5	1	0-7	M-	35.88	1102.09	4.62	2.22	125.17	0	0	20.86	0.91	7.15	0	0.314083	1.22405	0.357447	1.05463	0.470564	0	0	1.21332	0.7	0.559687	0
A20D5	2	15-30	M-	27.13	1023.24	8.45	2.12	196.47	0	0	11.69	0.91	17.01	6.62	0.237488	1.13647	0.653772	1.00713	0.738609	0	0	0.679948	0.7	1.33151	1.0483
The proportion of shepherd dogs with a high Cytokine Index	proportion = (high+extremely high)/total × 100%	0-7	N+												0.9982	0.631579	1	0.8947	0.736842	0.315789	0.842105	0.789474	0.3684	0.684211	0.789474
		8-14	N+												0.878049	0.463415	0.585366	0.292683	0.439024	0.0487805	0.560976	0.365854	0.292683	0.243902	0.243902
		15-30	N+												0.18	0.3	0.22	0.38	0.22	0.16	0.28	0.2	0.38	0.28	0.24
		31-45	N+												0.3	0.6	0.7	0.5	0.8	0.4	0.8	0.8	0.9	0.9	0.8
		46-70	N+												0.148148	0.481481	0.296296	0.37037	0.518519	0.222222	0.333333	0.555556	0.444444	0.740741	0.740741
			N-												0.9	0.3	0.4	0.1	0.5	0	0.3	0.6	0.1	0	0
			M+												0.28	0.4	0.4	0.52	0.56	0.64	0.68	0.68	0.76	0.84	0.96
			M-												0	1	0	0	0	0	0	0.5	0	0.5	0

## Sheet: FIG.8
NO.	TIME	MOTHER/ NEONATE	F1 ANTIBODY TITRES	The logarithm of F1 Antibody (Log10)	IFNgamma (pg/ml)	IL-10 (pg/ml)			IL-12p40 (pg/ml)	IL-2 (pg/ml)	IL-6 (pg/ml)	IL-8 (pg/ml)	MCP-1 (pg/ml)			SCF (pg/ml)	TNFalpha			VEGF-A (pg/ml)			NGFbeta (pg/ml)
						(pg/ml)	r	P					(pg/ml)	r	P		(pg/ml)	r	P	(pg/ml)	r	P	(pg/ml)	r	P
A20D1	1	mother	4096	3.61236	3.86	13.82	0.4165	0.0307	279.46	12	9.94	1019.87	108.68	/		14	6.43	0.4852	0.0103	7.36	0.4948	0.0087	102.89	0.5168	0.0058
	2		256	2.40824	5.11	6.845			225.46	25.585	28.11	409.435	161.69			12.715	13.26			14.27			60.14
A20D2	1		4096	3.61236	8.69	218.83			3031.77	422.515	677.485	1450.79	64.15			126.885	8.79			24.745			103.08
	2		512	2.70927	2.95	100.45			3177.66	464.15	597.87	1539.37	69.13			89.75	6.67			31.46			47.08
A20D3	1		16384	4.21442	2.06	17.16			253.88	23.41	37.07	1905.41	140.25			20.29	7.99			16.58			27.95
	2		512	2.70927	1.95	6.79			133.91	9.71	15.4	1591.2	140.34			7.93	5.42			10.92			12.56
	3		512	2.70927	2.01	0			185.99	12	19.01	631.55	42.72			7.93	9.28			4.78			14.67
A20D4	1		1024	3.0103	1.875	9.845			1053.97	152.535	171.515	1963.6	312.325			47.62	3.33			11.21			22.865
	2		32	1.50515	1.95	0			351.04	18.04	55.57	683.85	486.75			17.77	3.46			9.77			0
A20D5	1		8	0.90309	2.22	0			125.17	0	7.15	1102.09	35.88			20.86	0.91			4.62			0
	2		8	0.90309	2.12	0			196.47	6.62	17.01	1023.24	27.13			11.69	0.91			8.45			0
A20D6	1		512	2.70927	5.87	9.45			782.19	97.1	213.92	815.81	223.13			65.63	5.79			15.38			0
	2		2048	3.31133	2.03	21.91			1698.65	288.65	675.55	366.85	111.66			171.59	10.79			25.93			10.38
A20D7	1		256	2.40824	1.24	0			122.07	7.54	6.32	457.63	48.72			28.5	0			9.99			0
A20D8	1		1024	3.0103	2.88	16.88			69.95	5.99	8.61	808.8	52			4.65	4.14			27.73			96.21
	2		512	2.70927	2.73	17.53			90.06	7.29	18.42	722.36	51.21			7.71	5.71			12.94			70.07
A20D9	1		2048	3.31133	3.58	56.07			7689.03	920.41	2110.84	550.96	66.84			346.02	4.08			29.72			14.39
	2		2048	3.31133	3.47	67.07			8412.65	1008.95	1760.24	859.26	122.64			252.19	4.08			31.14			16.51
A20D10	1		512	2.70927	2.89	0			181.69	13.84	12.68	624.38	38.55			19.79	1.59			5.85			0
	2		512	2.70927	3.01	2.69			404.35	18.35	14.92	848.33	71.69			35.37	1.22			22.12			2.61
S20D1	1		2048	3.31133	1.91	25.23			907.215	163.82	130.69	3365.2	70.025			24.925	1.72			12.89			64.87
S21D2	1		64	1.80618	2.32	0			131.34	12.7	27.94	263.96	3.72			12.95	1.66			3.48			0
S21D3	1		256	2.40824	1.57	0			407.99	55.46	79.5	583.81	68.49			24.95	0			2.08			4.11
S21D4	1		128	2.10721	2.28	4.94			763.97	109.27	106.27	1996.26	105.85			33.86	0.8			11.58			0
S21D5	1		64	1.80618	3.67	0.54			263.83	39.53	109.81	1453.31	102.09			47.5	0.62			12.5			0
S21D6	1		512	2.70927	1.33	0			917.7	133.16	201.42	637.54	87.83			60.43	1.98			9.87			0
Extra1			256	2.40824	2.28	7.22			452.8	63.82	120.21	1419.6	174.51			41.49	1.33			9.43			0
A20D1-1	1	neonate	256	2.40824	1.43	4.03	/		537.35	13.02	12.87	2041.48	321.85	0.1846	0.0207	17.65	0.78	/		12.78	0.1893	0.0176	0	/
	2		8	0.90309	1.69	0			81.63	5.03	10.48	609.06	43.44			4.73	1.27			12.91			0
	3		8	0.90309	1.39	0			178.65	2.39	11.28	556.98	39.93			7.24	0.73			10.55			0
A20D1-2	1		128	2.10721	1.84	0			299.92	0.97	2.97	1367.69	316.86			13.08	0.89			13.75			0
	2		8	0.90309	1.65	2.56			147.55	0	13.53	883.52	83.49			6.69	0.84			13.91			0
	3		8	0.90309	1.83	2.22			431.81	81.36	138.37	215.64	16.36			30.99	1.05			7.72			0
A20D1-3	1		128	2.10721	1.39	4.81			353.71	0	4.29	1996.38	452.05			12.89	0			10.07			0
	2		8	0.90309	4.24	0			127.38	6.58	8.87	478.16	31.79			5.33	1.05			12.95			0
	3		8	0.90309	2.375	4.88			453.75	41.33	74.17	1562.39	91.595			30.395	1.695			16.47			0
A20D1-4	1		128	2.10721	1.47	0			409.15	0	2.99	1531.27	199.35			23.39	0			18.07			0
	2		8	0.90309	2.35	0			158.91	8.41	25.43	1094.53	24.12			7.96	0.84			12.18			0
	3		8	0.90309	1.69	0.44			98.07	20.03	45.83	669.03	26.54			12	1.06			6.45			0
A20D1-5	1		128	2.10721	2.69	18.06			793.12	71.15	56.21	3490.73	458.7			47.47	10.67			23.39			26.08
	2		8	0.90309	5.84	2.695			379.285	19.14	74.17	621.25	40			28.07	1.32			17.29			0
A20D1-6	1		128	2.10721	1.69	0.58			313.95	2.71	11.94	1924.87	168.34			18.48	1.27			5.56			0
	2		8	0.90309	1.69	0			138.82	0	4.86	683.85	168.69			4.03	2.91			29.17			0
A20D1-7	1		128	2.10721	3.555	1.11			384.66	0	3.13	2216.25	87.775			21.47	0			17.83			0
	2		8	0.90309	1.47	0			87.53	2.02	1.79	588.64	68.66			5.09	0.95			13.03			0
A20D2-1	1		4096	3.61236	1.57	7			135.65	0	0	2191.36	399.48			45.65	0.99			39.29			0
	2		16	1.20412	1.54	0.78			70.16	3.98	10.73	727.9	49.96			4.36	1.27			6.49			0
	3		8	0.90309	1.39	0			226.3	25.08	57.82	330.99	4.63			14.91	1.11			3.64			0
A20D2-2	1		2048	3.31133	1.81	4.3			139.46	0.98	43.99	2427.57	196.44			31.67	1.25			19.43			0
	2		32	1.50515	1.54	0			76.68	2.87	6.12	567.83	74.7			4.4	3.06			8.58			0
	3		8	0.90309	1.69	0			31.03	0	5.56	520.49	8.71			2.46	1.27			4.18			0
A20D2-3	1		2048	3.31133	1.6	0.405			15.7633	0	2.77	440.773	63.45			1.60333	1.62667			9.23333			0
	2		32	1.50515	1.39	0			54.51	0	0	681.69	63.53			3.17	0.84			9.06			0
	3		8	0.90309	3.37	0.58			288.04	27.31	51.36	410.26	21.56			15.87	2.76			5			17.98
A20D2-4	1		2048	3.31133	2.05667	0			34.8367	0	5.89333	697.887	86.44			2.72	1.69333			8.71			0
	2		32	1.50515	1.42	0			102.28	5.595	14.29	467.55	39.37			5.555	1.34			7.91			0
	3		8	0.90309	1.69	0			134.82	7.57	8.32	520.5	14.86			6.29	7.86			9.68			0
A20D2-5	1		2048	3.31133	1.8	0			19.395	0	1.92	447.705	87.65			1.88	1.375			9.035			0
	2		32	1.50515	0.16	0			37.3	0	2.99	388.11	49.94			2.55	1			6.72			0
	3		8	0.90309	1.84	0			103.13	3.7	9.22	640.55	47.08			5.96	0.66			7.05			0
A20D2-6	1		2048	3.31133	1.39	1.91			36.24	0	4.44	1128.35	125.71			6.53	1.58			11.67			0
	2		16	1.20412	1.39	0			16.42	0	0.7	400.44	18.36			1.74	0.84			5.33			0
	3		8	0.90309	1.87	0			67.23	0	5.16	241.66	31.85			4.05	1.1			2.71			0
A20D2-7	1		2048	3.31133	1.61	0			17.74	0	3.14	347.36	91.72			6.13	1.27			7.54			0
	2		32	1.50515	1.58	0			57.895	0.01	6.06	457.94	57.705			3.56	1.22			10.035			0
A20D3-1	1		2048	3.31133	2.55	0			167.96	0	4.82	666	93.47			6.9	0.4			11.45			0
	2		32	1.50515	4.085	12.66			579.56	80.795	171.425	1506.37	77.57			48.34	9.78			14.57			4.685
	3		8	0.90309	2.36	0			174.04	7.19	17.13	1068.52	35.33			9.08	1.28			6.8			0
A20D3-2	1		2048	3.31133	1.95	0			104.62	0	3.22	586.59	102.21			4.32	1.34			12.21			0
	2		64	1.80618	2.61	115.28			1900.57	290.65	714.29	1228.25	343.67			195.92	167.7			36.48			58.2
	3		8	0.90309	5.96	1.79			167.59	16.39	34.44	675.69	41.85			12.46	10.15			9.53			22.56
A20D3-3	1		2048	3.31133	1.74	0			161.3	0	0	763.1	134.56			4	0.66			10.49			0
	2		64	1.80618	2.72	111.93			1809.16	281.19	666.01	1236.96	407.85			196.5	169.57			34.26			63.18
	3		16	1.20412	1.95	0			136.88	2.09	9.69	755.14	34.02			6.11	1.98			5.46			0
A20D3-4	1		2048	3.31133	1.95	0			86	0	3.61	471.45	118.27			4.05	1.04			12.4			0
	2		64	1.80618	2.39	6.18			611.05	98.44	218.62	1086.88	108.9			60.34	5.79			15.47			0
	3		16	1.20412	1.9	0			504.23	54.51	100.77	1200.1	89.09			27.93	4.45			6.34			0
A20D3-5	1		2048	3.31133	1.745	1.91			250.58	4.1	11.305	1046.91	198.94			12.715	1.46			19.33			0
	2		64	1.80618	2.12	15.43			1443.51	240.09	477.14	1047.56	249.67			144.38	4.28			18.3			0
A20D4-1	1		8	0.90309	1.74	0			301.18	3.14	11.08	929.46	77.92			7.93	0.4			6.34			0
	2		8	0.90309	1.95	0			150.23	4.11	20.84	390.86	78.18			9.54	0.85			9.43			0
A20D4-2	1		8	0.90309	2.28	0			173.12	0	0	1239.93	103.12			8.29	0.4			9.04			0
	2		8	0.90309	2.01	6.09			1042.6	125.45	360.48	701.75	108.04			94.18	3.01			12.12			0
A20D4-3	1		8	0.90309	1.63	0			244.76	0	0	1066.8	78.31			4.26	1.03			10.21			0
	2		8	0.90309	1.95	0			68	1.48	10.28	858.71	78.43			4.61	1.52			8.39			0
A20D5-1	1		8	0.90309	1.63	5.99			2690.54	0	0	625.94	1072.17			39.27	0.91			10.83			0
	2		8	0.90309	1.74	0			130.38	0	0	573.8	158.02			5.79	0.47			13.57			0
A20D5-2	1		8	0.90309	1.79	0			454.07	0	0	1561.79	957.66			71.64	0.54			23.2			0
	2		8	0.90309	2.11	0			177.17	3.27	8.43	928.98	163.59			10.97	1.03			16.99			0
A20D5-3	1		8	0.90309	1.68	3.16			348.32	0	0	796.19	823.52			50.89	0.6			14.27			0
	2		8	0.90309	7.445	0.9			232.795	0	5.165	1260.99	293.875			19.83	0.755			23.195			0
A20D5-4	1		8	0.90309	1.63	0.42			513.07	0	5	931.03	611.04			69.91	0.34			7.35			0
	2		8	0.90309	2.27	1.84			286.245	3.5	6.8	1724.98	190.535			16.8	3.37			13.715			0
A20D5-5	1		8	0.90309	1.63	0			404.22	0	0	789.82	513.63			50.45	0.4			11.74			0
	2		8	0.90309	1.9	0			166.85	0	0	929.69	116.05			12.98	0.27			9.92			0
A20D6-1	1		256	2.40824	2.73	10.31			474.49	56.05	128.41	380.13	5792.51			32.41	10.45			41.25			8.69
	2		128	2.10721	4.15	6.93			92.62	6.05	18.42	867.88	31.09			9.24	23.41			11.06			24.4
A20D6-2	1		256	2.40824	3.045	21.765			487.11	31.26	68.255	542.94	4958.62			31.615	6.035			26.15			0.775
	2		64	1.80618	3.015	3.57			218.13	28.855	57.455	945.565	45.44			14.295	4.735			14.5			6.1
A20D6-3	1		256	2.40824	5.47	21.73			915.04	106.2	247.66	1258.53	4977			65.98	11.76			98.48			11.92
	2		64	1.80618	60.22	1.73			393.36	50.79	83.83	528.87	174.58			22.47	7.39			37.64			3.78
A20D6-4	1		256	2.40824	6.27	34.18			1151.13	125.385	298.385	2072.8	6011.88			87.62	7.78			66.605			6.71
	2		64	1.80618	13.81	5.66			114.05	5.39	16.19	1015.24	110.85			8.73	32.87			18.05			46.5
A20D6-5	1		256	2.40824	9.56	15			907.4	95.28	248.96	741.34	2513.12			64.05	10.11			101.85			11.84
	2		64	1.80618	3.24	0			59.6	1.88	8.23	591.42	51.08			5.93	9.54			9.63			0.78
A20D6-6	1		256	2.40824	4.05	189.95			1776.41	213.28	485.9	3199.67	16187			145.72	8.38			65.51			10.84
	2		32	1.50515	4.71	6.7			392.32	38.48	70.19	692.49	72.01			20.39	15.43			17.58			11.48
A20D6-7	1		128	2.10721	2.83	23.51			625.36	72.13	160.93	2543.15	9698.34			49.87	7.33			133.83			4.09
	2		64	1.80618	2.28	0			114.26	0	0	1164.29	48.4			6.35	6.03			12.39			2.42
A20D7-1	1		64	1.80618	1.24	0			165.9	0.23	4.13	396.76	365.64			7.03	1.09			19.7			0
	2		32	1.50515	1.34	0			327.39	20.74	9.68	921.84	83.6			10.35	0.59			7.47			0
A20D7-2	1		64	1.80618	1.39	0			132.8	0	0	281.45	270.33			5.19	0			13.12			0
	2		64	1.80618	1.49	0			213.89	3.92	8.98	820.78	98.82			8.12	0.67			5.27			0
A20D7-3	1		64	1.80618	1.73	0			190.25	1.66	5.16	212.73	268.96			6.88	1.09			12.58			0
	2		32	1.50515	1.34	0			99.85	1.34	5.73	1080.68	71.7			7.45	0			9.63			0
A20D7-4	1		64	1.80618	1.63	0			84.73	0	0.39	394.22	223.28			4	1.09			8.87			0
	2		32	1.50515	0.17	0			168.82	2.1	10.44	301.55	45.64			8.99	0			2.18			0
A20D7-5	1		32	1.50515	1.53	0			165.67	2.38	12.21	254.82	166.07			7.6	1.78			18.85			0
	2		32	1.50515	1.63	0			162.94	0	0	596.35	55.65			6.56	0.59			2.64			0
A20D7-6	1		64	1.80618	1.24	0			173.38	0	0	227.79	232.28			5.29	1.51			11.9			0
	2		32	1.50515	1.93	0			157.95	0	0	665.21	67.92			7.55	0			4.44			0
A20D7-7	1		64	1.80618	1.24	0			163.17	1.51	3.1	97.98	152.8			7.35	0			5.07			0
A20D8-1	1		128	2.10721	0	6.76			536.15	0	0	1418.82	256.15			29.08	0			18.37			0
	2		64	1.80618	1.93	0			144.55	2.24	8.6	888.73	85.28			7.19	2.57			9.31			0
A20D8-2	1		128	2.10721	1.27	10.94			372.745	2.33	9.875	1670.7	217.775			49.13	0.825			35.435			2.88
	2		64	1.80618	2.03	0			150.21	0	0	735.85	68.81			4.87	1.78			7.44			0
A20D8-3	1		128	2.10721	1.14	1.67			529.41	12.86	29.12	742.81	392.38			32.92	0			19.33			0
	2		64	1.80618	6.61	0			152.08	9.08	15.7	1066.24	65.55			8.73	1.44			8.34			0
A20D8-4	1		128	2.10721	1.47	0.3			304.39	4.91	17.355	1384.32	321.025			35.62	0.98			18.12			0
	2		64	1.80618	4.97	3.48			161.69	5.1	13.55	870.68	60.52			11.32	4.21			10.03			0
A20D8-5	1		128	2.10721	1.975	4.775			429.65	20.685	27.65	1589.93	192.035			33.75	1.32			16.3			0
	2		64	1.80618	2.27	5.83			537.38	11.05	21.01	2071.2	147.04			36.76	1.3			16.6			0
A20D8-6	1		128	2.10721	1.725	3			387.775	0	2.13	912	276.59			25.83	1.46			16.785			0
	2		64	1.80618	2.55	4.62			303.46	4.39	6.1	1518.32	102.55			17.07	1.44			17.09			0
A20D9-1	1		2048	3.31133	2.55	2.42			280.38	22.46	21.22	915.38	892.21			17.44	1.3			24.74			0
	2		256	2.40824	2.21	1.5			255.65	18.03	14.48	716.85	187.82			10.81	1			18.62			0
A20D9-2	1		2048	3.31133	2.38	6.23			321.73	26.13	31	1557.96	354.51			17.19	1			31.93			0
	2		256	2.40824	2.44	1.95			187.35	3.41	6.6	793.88	141.94			11.51	1.3			14.46			0
A20D9-3	1		1024	3.0103	2.44	0.53			277.65	15.45	10.39	953.9	784.19			19.92	1.3			18.1			0
	2		256	2.40824	2.32	0.15			226.94	15.14	22.29	639.64	237.55			10.88	1.08			16.86			0
A20D9-4	1		256	2.40824	2.32	0.25			258.67	16.67	12.22	564.5	294.42			13.82	1			14.39			0
	2		256	2.40824	2.1	0			190.1	3.04	0.76	555.45	253.39			16.4	1.3			12			0
A20D9-5	1		1024	3.0103	2.32	3.03			216.02	21.13	18.43	473.43	678.77			16.4	1.15			26.34			0
	2		256	2.40824	2.49	0.34			176.26	3.59	17.77	617.84	189.46			7.94	1.58			9.74			0
A20D9-6	1		1024	3.0103	3.58	4.18			392.69	22.93	14.68	1274.66	555.99			24.92	1			32.57			0
	2		256	2.40824	2.32	2.78			289.59	5.71	10.16	730.1	266.34			12.39	1.15			17.51			0
A20D9-7	1		1024	3.0103	2.15	0.34			268.17	18.27	15.58	1061.88	688.64			19.25	1.3			25.66			0
	2		512	2.70927	2.44	2.86			189.67	10.71	18.43	987.13	252.62			12.33	1.44			25.23			0
A20D9-8	1		256	2.40824	2.32	3.75			495.85	11.21	3.02	2076.77	218.44			43.55	1.87			20.48			0
A20D10-1	1		128	2.10721	2.78	3.49			497.54	4.3	4.6	1382.3	671.85			77.47	1.3			35.28			0
	2		32	1.50515	2.1	5.56			703.81	0.79	4.09	1606.49	261.93			30.62	1.22			66.71			0
A20D10-2	1		128	2.10721	2.55	7.4			939.22	8.8	15.11	1015.33	965.49			48.21	1.3			54.66			0
	2		32	1.50515	2.55	4.96			442.06	3.04	7.8	840.74	299.33			12.58	4.88			31.16			0
A20D10-3	1		128	2.10721	2.44	4.16			595.26	4.83	8.04	1268.79	309.52			60.55	1.15			55.36			0
	2		32	1.50515	2.68	5.43			770.085	29.98	132.265	1725.96	256.71			59.6	1.34			43.585			0
A20D10-4	1		128	2.10721	2.21	4.78			531.6	2.11	5.59	1212.59	694.19			31.96	1			28.4			0
	2		32	1.50515	3.835	5.23			328.29	4.57	12.475	1758.13	215.755			17.195	1.44			17.005			1.075
A20D10-5	1		128	2.10721	2.32	4.7			356.58	4.04	6.11	1084.26	671.03			35.55	1.15			22.88			0
	2		32	1.50515	1.8	2.675			810.615	4.04	7.47	1307.33	335.19			23.265	1.34			20.97			0
A20D10-6	1		32	1.50515	2.38	4.78			674.49	33.04	5.86	709.58	287.16			9.23	1.15			18.81			0
S20D1-1	1		64	1.80618	2.44	10.97			447.66	5.8	11.74	5875.41	316.92			29.92	1.44			9.92			0
S21D2-1	1		16	1.20412	2.21	0			181.43	3.58	4.33	935.98	41.87			8.58	1.22			5.92			0
S21D2-2	1		16	1.20412	2.1	0.34			161.4	3.13	7.55	1438.51	72.47			13.2	1			4.57			0
S21D2-3	1		16	1.20412	2.38	3.39			143.02	7.86	13.13	1041	110.42			9.99	1.44			8.12			0
S21D2-4	1		16	1.20412	2.55	0			601.23	94.85	17.12	499.26	46.73			19.92	1.3			7.91			0
S21D2-5	1		16	1.20412	1.69	0			227.73	0	8.63	856.93	127.73			19.13	0			7.23			0
S21D3-1	1		32	1.50515	2.16	0			185.39	13.22	26.74	533.47	38.11			14.24	1.17			9.06			0
S21D4-1	1		16	1.20412	3.09	2.38			443.99	47.93	63.56	930.97	55.96			41.13	5.17			7.39			20.59
S21D5-1	1		16	1.20412	5.26	23.94			882.07	184.6	356.67	954.48	116.7			136.41	34.09			24.05			13.03
S21D6-1	1		16	1.20412	2.04	4.42			667.74	118.6	214.43	776.74	75.88			70.69	1.66			12.43			0
S21D6-2	1		16	1.20412	1.87	2.03			186.29	39.33	70.7	1302.51	35.84			29.76	1.16			14.75			0
Extra2			16	1.20412	2.685	4.8			448.395	55.875	91.885	1175.29	115.235			41.31	3.25			8.41			10.295
Extra3			64	1.80618	21.845	0.23			218.52	17.025	35.125	643.48	132.215			20.815	1.975			9.205			4.62
Extra4			16	1.20412	2.51	11			537.93	72.6	121.88	1267.58	117.25			60.47	4.2			31.48			13.54
Extra5			8	0.90309	2.58	5.8			558.94	7.38	18.97	1637.76	296.87			21.82	0.79			23.7			0
Extra6			32	1.50515	2.24	32.48			4591.31	540.96	701.81	1935.2	73.47			110.41	2.2			24.02			0.23
Extra7			8	0.90309	1.45	0			105.33	21.12	33.47	2849.86	117.97			93.41	1.07			17.58			0
Extra8			8	0.90309	2.04	3.77			271.18	0	23.07	2299.88	63.74			20.93	1.16			27.16			0
Extra9			16	1.20412	2.04	0			492.5	39.3	84.18	673.83	42.29			38.04	1.33			10.48			16.78
Extra10			8	0.90309	3.15	0			506.61	47.09	63.11	991.4	31			39.11	1.5			14.76			0
Extra11			8	0.90309	2.69	0			348.91	0	2.94	1351.46	201.64			45.26	0.62			90.48			3.49
Extra12			8	0.90309	3.795	0.24			361.27	14.675	22.045	1100.24	215.965			24.965	1.29			59.735			0
Extra13			16	1.20412	2.04	11.32			457.27	69.22	147.26	1355.67	113.24			49.81	1.98			40.98			0
Extra14			8	0.90309	1.63	0			348.39	26.44	54.79	1210.32	95.26			26.28	1.17			4.71			0

## Sheet: TABLE1
Multiple	Titre	reciprocal	mother		neonate
			Frequency	Geometric Mean Titer	Frequency	Geometric Mean Titer
1	1:8	8	2	289.915	60	44.7985
2	1:16	16	0		14
3	1:32	32	2		20
4	1:64	64	6		23
5	1:128	128	5		20
6	1:256	256	5		15
7	1:512	512	10		1
8	1:1024	1024	2		4
9	1:2048	2048	4		13
10	1:4096	4096	2		1
11	1:8192	8192	0		0
12	1:16384	16384	1		0
